# Supplementary material for: RNA editing landscape of adipose tissue in polycystic ovary syndrome provides insight into the obesity-related immune responses
Source: Front Endocrinol (Lausanne). 2024 Jun 24;15:1379293. doi: 10.3389/fendo.2024.1379293 (PMC11229675; doi:10.3389/fendo.2024.1379293)
Supplement: Supplementary Figure 1 — Mapping of the RNA editing sites and the DNA sequencing data of each individual visualizing by Circos plot. (A) control samples. From left to right is control 1 to 3, respectively. (B) PCOS samples. From left to right and up to down is PCOS 1 to 5, respectively. Pink dots represent the quality score of each SNV from DNA sequencing data. Orange dots represent the RNA editing levels of each RNA editing sites in abdominal adipose tissue. Light green dots represent the RNA editing levels of each RNA editing sites in subcutaneous adipose tissue. [file DataSheet_1.zip › Table S1.xlsx]

## Sheet: Sheet1
Sample	Age	Oligo/hypomenorrhea	Height(m)	Weight(kg)	BMI(kg/m2)	E2	P	T (ng/ml)	DHEAS (ug/dl)	AND (ng/ml)	SHBG (nmol/L)	FSH	LH	HOMA-IR	AMH	PCO
PCOS_1	26	yes	1.59	59	23.3377	31.2	0.54	0.31	444	3.27	20.2	4.9	1.9	2.29	11.96	yes
PCOS_2	31	yes	1.55	59	24.5578	41	0.22	0.48	170	2.78	15.6	4.9	5.6	3.06	18	yes
PCOS_3	25	yes	1.5	50	22.2222	70.4	0.35	0.85	441	3.8	6.5	5.4	12.7	0.96	9.12	no
PCOS_4	35	yes	1.58	58.5	23.4337	31.6	0.65	0.26	137	5.48	10.6	5.2	3.8	3.8	15.52	yes
PCOS_5	30	yes	1.62	80	30.4832	248.9	0.701	0.58	198	5.21	9.7	7.64	60.9	3.43	2.72	yes
CTL_1	28	no	1.66	53	19.2336	56.2	0.61	0.17	NA	NA	NA	8.91	3.97	2.08	NA	no
CTL_2	32	no	1.55	47	19.563	47.2	0.38	0.54	NA	NA	NA	7.34	8.31	NA	NA	no
CTL_3	27	no	1.6	52	20.3125	24.75	0.48	0.46	164	2.16	14.5	4.03	3.6	1.46	1.97	no
