# Supplementary material for: RNA editing landscape of adipose tissue in polycystic ovary syndrome provides insight into the obesity-related immune responses
Source: Front Endocrinol (Lausanne). 2024 Jun 24;15:1379293. doi: 10.3389/fendo.2024.1379293 (PMC11229675; doi:10.3389/fendo.2024.1379293)
Supplement: Supplementary Figure 1 — Mapping of the RNA editing sites and the DNA sequencing data of each individual visualizing by Circos plot. (A) control samples. From left to right is control 1 to 3, respectively. (B) PCOS samples. From left to right and up to down is PCOS 1 to 5, respectively. Pink dots represent the quality score of each SNV from DNA sequencing data. Orange dots represent the RNA editing levels of each RNA editing sites in abdominal adipose tissue. Light green dots represent the RNA editing levels of each RNA editing sites in subcutaneous adipose tissue. [file DataSheet_1.zip › Table S2.xlsx]

## Sheet: Sheet1
NS_CTL_abd_gene	NS_CTL_sub_gene	NS_PCOS_abd_gene	NS_PCOS_sub_gene
ARHGEF19	CEP104	UTS2	LUZP1
ELOA	ST7L	RERE	PDE4DIP
WDTC1	ARID4B	MTOR	CD247
ZCCHC17	OPN3	RCC2	NOL10
ST3GAL3	WDR43	EIF4G3	WDR12
CCDC24	CYP1B1	PHC2	NRP2
POMGNT1	ARHGEF4	MYCL	DIS3L2
NRDC	HOXD1	HECTD3	SLC6A6
CHI3L2	RUBCN	TAL1	OSBPL10
GJA5	SLC49A3	ZYG11B	RUVBL1
SH2D2A	KDR	PATJ	FAM131A
FMO3	MYO10	DIRAS3	EHHADH
LMOD1	FGF10	GBP5	DDIT4L
SRGAP2	MAN2A1	RSBN1	BANK1
LPGAT1	DOK3	TNFAIP8L2	SEC24A
COG2	SLC22A23	ACBD6	COL23A1
AKT3	ZBTB12	CR1	CDKAL1
EIF2B4	SMPD2	CDC42BPA	POLH
CRIM1	SYTL3	NID1	SCAF8
FBXO11	TCAF2	FBH1	MINDY4
ERLEC1	OXR1	STAM	KMT2C
XPO1	AGO2	ZNF33B	PLEKHA2
MOGS	FREM1	PARG	ADCK5
ELMOD3	RGP1	TIMM23B	MAMDC2
STARD7	SEC16A	CCNJ	FNBP1
SFT2D3	SEC61A2	RAB11FIP2	NOXA1
DARS1	ZNF195	KCNQ1	MRC1
PDE1A	PPFIBP2	SLC22A18	SYCE1
ITGAV	POLA2	MAP6	ELP4
CREB1	MAML2	LRRC32	STX3
LANCL1	KLRB1	USP28	AMOTL1
CPS1	CLEC1A	PDZRN4	SINHCAF
CRBN	DUSP16	EEF1AKMT3	FMNL3
PRKAR2A	NR4A1	PRDM4	ZMYM5
NEPRO	KITLG	RHOF	INTS6
GFM1	ACOT6	ADGRD1	GGACT
MFSD1	ZNF770	CCDC122	SAMD4A
LIMCH1	SPTBN5	RCBTB2	WDR89
MAPK10	LMF1	LMO7	SPTB
FAM13A	ZNF500	MBNL2	GANC
SCOC	NAGPA	NPAS3	NEIL1
GATB	CIITA	KLHDC1	IREB2
ITGA1	KDM8	AREL1	ZSCAN2
ARHGEF28	CCDC113	GPATCH2L	IFT140
GALNT10	ZNF23	FLRT2	AP1G1
KIAA1191	CTU2	SIN3A	MEAK7
GRK6	TNRC6C	PCSK6	CLDN7
RUFY1	WDR7	UNKL	TEFM
PPT2	MYO1F	ERCC4	DTNA
GCLC	EPS15L1	ZNF319	S1PR2
CRYBG1	C19orf81	SMPD3	ZNF433
SESN1	L3MBTL1	ZNF821	ZNF337
TBPL1	SLC37A1	TMEM199	PAXBP1
DNAAF5	ARVCF	NSRP1	TRPM2
MEOX2	DOCK11	PEX12	SHROOM4
BZW2	L1CAM	TUBG1	CSTF2
HOXA3	CDA	HELZ	RPAP2
TAX1BP1	THEMIS2	HID1	MINDY1
EEPD1	C1orf109	TBCD	TOR1AIP2
FGL2	ATP6V0B	DSC2	GPATCH2
STEAP4	INKA2	PHLPP1	RRP15
CYP51A1	RPRD2	MAP2K7	RAB3GAP2
RHOBTB2	ETV3	ZNF558	TP53BP2
ERLIN2	LAMC2	CARM1	EIPR1
DDHD2	DSTYK	C19orf44	DNAJC27
ADAM9	MFSD4A	RINL	SOCS5
PTDSS1	TARBP1	ZNF587	PAPOLG
CPQ	ZNF669	ROCK2	TRABD2A
RNF139	TMEM178A	TRMT61B	RGPD5;RGPD8
MYC	TPRKB	MAP3K2	SLC20A1
LRRC24	EPC2	ITGA4	TRAIP
NFX1	SLC26A6	FBXO36	ZCCHC4
FAM120A	SHQ1	FLRT3	ANKRD17
DDX31	VGLL3	CCM2L	RCHY1
GTPBP4	CLDN11	C21orf91	PLAC8
UPF2	EIF5A2	NCAM2	C5orf38
PPP3CB	SENP5	ADAMTS5	CENPH
TWNK	ATP8A1	SLC19A1	PCDHB15
GRK5	MMRN1	HPS4	TCERG1
DEAF1	OTULIN	BAIAP2L2	PWWP2A
SLC25A22	CD180	MGAT3	PTTG1
DENND2B	PM20D2	SREBF2	RGS14
IPO7	FRMD1	RAD54L2	LTB
PDHX	ZSCAN25	ADAMTS9	PRIM2
CD44	PRRT4	NLGN1	FIGNL1
SLC15A3	NRF1	HS3ST1	METTL27
AHNAK	DENND11	GUF1	SLC25A40
SCYL1	EBF2	BMP2K	SMURF1
KLC2	TMEM67	LIN54	SLC37A3
INPPL1	TSPYL5	TSPAN5	DEFA1;DEFA1B
PAK1	FAM91A1	HHIP	RB1CC1
GAB2	SYK	MARCHF1	HGH1
EED	ZNF79	KIF2A	SLC1A1
PRSS23	FCN1	RGMB	PPP1R26
FUT4	ITGA8	DIAPH1	PCGF5
BACE1	HACD1	DOCK2	SFR1
BCL9L	ARHGAP22	TCF19	APLNR
CENATAC	ARHGAP20	MICB	LRRC10B
TAPBPL	CCNT1	SUPT3H	ZC3H12C
PLBD1	POU6F1	PRDM1	NEMP1
KCNJ8	ATP5MC2	FAM184A	FRS2
REP15	GLIPR1L2	L3MBTL3	DCLK1
ADCY6	GNPTAB	DOCK4	ADCY4
ZNF740	SUDS3	LONRF1	MPP5
ITGA7	P2RX4	ZFPM2	GOLGA8B
RASSF3	SETD1B	CCN3	ZNF213
ELK3	PROSER1	FAM83H	IRX5
CLIP1	TPP2	KIFC2	PARD6A
VPS37B	SEL1L	TRIM32	MTHFSD
CCDC92	ABHD2	CNTRL	NUFIP2
PUS1	ARRDC4	ZER1	KIF19
SPART	SNTB2	POMT1	FBF1
EFNB2	NPIPB15	STS	ESCO1
IRS2	PLCG2	TAB3	MOCOS
ARHGEF40	KIAA0513	COL4A5	SOCS6
ABHD4	IRF8	AGRN	ZNF43
EMC9	BCL6B	ATAD3A	SLC6A16
SRP54	NLGN2	NBPF3	CDK5RAP1
DDHD1	LRRC37B	GMEB1	RBM12
TRMT5	CYTH1	AK4	LINC01638
ZBTB1	CBX8	ZNF644	FAM118A
NEK9	SLC39A6	MAN1A2	CXorf38
SNW1	ZNF554	H2BC21	STPG1
KLC1	GPR42	MTMR11	ZBTB8A
SLC24A5	LRFN3	ECM1	TRMT13
RASL12	OPA3	GATAD2B	TANC1
AAGAB	CDC25B	FAM189B	DPP4
LARP6	RIN2	CRYZL2P-SEC16B;SEC16B	NBEAL1
NPTN	ACSS1	NPL	PARD3B
SLCO3A1	SLC5A3	NCF2	ZNF142
SOCS1	FOXRED2	ARL5B	GMPPB
VPS35L	PPP2R3B	ZNF485	P2RY12
EARS2	MXRA5	MYOZ1	NCEH1
ATXN2L	AR	CCDC34	NOP14
SH2B1	ARMCX5-GPRASP2;GPRASP2	POLD3	ENC1
NFATC2IP	TTLL10	KLHL35	SLC22A5
GDPD3	TARDBP	SLC35F2	THSD7A
BBS2	TNFRSF8	DDX10	PRKDC
ADGRG1	LYPLA2	REXO2	BAALC
ADGRG3	UBXN11	INTS13	FZD6
CES2	SCMH1	LMBR1L	TSTD2
ACD	ILF2	ACVR1B	MPP7
DHX38	RNPEP	RARG	ALOX5
ANKRD11	IARS2	DCTN2;DCTN2	KAT6B
ZNF276	IRF2BP2	TMCC3	RELT
CRK	SMYD3	FAM216A	TENM4
HIC1	CAMK2G	TMEM116	SLC2A14
MINK1	NUTM2A	TPCN1	OGFOD2
KCTD11	SLC25A28	WDHD1	WDFY2
ARHGEF15	CTBP2	RTN1	TOX4
PRPSAP2	DOCK1	PNMA1	RGS6
BLMH	RIC8A	JAG2	RYR3
EVI2B	HSD17B12	NEDD4	SLC12A6
DNAJC7	SSRP1	ISG20	MYO5C
STAT5B	TSPAN31	NPW	ADAMTS7
BECN1	RITA1	LCAT	CACNA1H
NGFR	SCFD1	PLD2	ZNF205
AKAP1	KLHDC2	PIK3R5	CNTNAP1
YPEL2	ITPK1	PIGW	ATP9B
TBX2	WDR25	MRM1	ZNF570
GGA3	NAA60	SLC9A3R1	ZNF544
OGFOD3	ELMO3	CBX4	SDCBP2
HEXD	NUDT7	MBD2	MID1
ENOSF1	PIEZO1	ADNP2	ATP7A
AFG3L2	BORCS6	HSD11B1L	AMIGO1
RBBP8	PSMD11	ZNF442	TTF2
HDHD2	SRSF1	ZNF302	MBOAT2
TCF4	MRC2	ZNF461	DNMT3A
ATG4D	HGS	ZNF576	ACTG2
SUGP2	CSNK1D	PTGIR	POLR1A
GRAMD1A	B3GNTL1	ZNF615	UGGT1
SAMD4B	RALBP1	ZNF761;ZNF765-ZNF761	TRANK1
AXL	AKAP8L	LILRA5	EPM2AIP1
ZNF575	THAP8	ZNF444	LTF
STRN4	FUZ	NCOA1	LRRC58
TBC1D20	CYRIA	KIF3C	ZNF148
TMX4	SPTBN1	THNSL2	ZNF639
BTBD3	DCTN1	ARID5A	BOD1L1
XRN2	WIPF1	NPHP1	CNOT6L
DUSP15	CFLAR	CYTIP	RNF150
NOL4L	PRELID3B	LY75;LY75-CD302	UBE2QL1
TRPC4AP	GET1	C2orf69	ADAMTS12
SULF2	CFAP410	FN1	JMY
GNAS	RNF215	HSPA12B	LYSMD3
PDE9A	KDELR3	FITM2	TSPAN17
TANGO2	PRRT3	PELATON	RGS14;RGS14
BCR	PTPN23	RTEL1	NRM
AP1B1	P4HTM	USP18	FKBPL
DDX17	C3orf18	GAS2L1	ZNF318
YIPF6	SRPRB	GTPBP1	SMPDL3A
MAGT1	IRX1	TOB2	ZDHHC14
APOOL	CCT5	PLXNB2	PIK3CG
SMARCA1	HNRNPH1	TAMM41	FXN
GPR153	CANX	CBLB	FAM102A
SRSF10	TXNDC5	NWD2	FAM78A
ZNF362	NEDD9	UBA6	SIRT1
FAAH	TRIM27	SCD5	FGF8
PLPP3	C6orf47	COQ2	RRP8
USP33	ZFAND3	SPATA5	TMEM41B
IFI44L	HOXA4	ARFIP1	AMPD3
CCN1	SLC4A2	UTP15	QSER1
ZNF326	RHOXF1	SCAMP1	C2CD3
BCAS2	GPC3	MTX3	NAALAD2
ADAR	FLNA	TMEM161B	FOXRED1
PEAR1	DNASE1L1	NUDT12	SLC2A13
IER5	G6PD	DNAJC18	C12orf66
ZC3H11A	VWA1	ZNF391	FGD6
LAMB3	PLOD1	ATAT1	TESC
WDR26	ALDH4A1	HLA-DOA	SLC7A1
GNPAT	HNRNPR	ENPP4	FAM177A1
EHD3	SFPQ	RNGTT	GOLGA8T
VPS54	THRAP3	CASP8AP2	S1PR4
MPHOSPH10	EIF2B3	ZBTB2	VMAC
SNRNP200	SCP2	GLI3	JAK3
UBXN4	QSOX1	NACAD	ZNF507
ACVR1	BTG2	SEMA3D	ZC3H4
PPIG	ZNF672	STEAP2	ZNF616
OLA1	NUTM2E	UPK3BL2	ZNF264
FKBP7	STX5	ZNF800	PXMP4
FRZB	B4GAT1	AGAP3	SRC
NCKAP1	C1R	ZDHHC2	DIDO1
ILKAP	PWP1	COL14A1	LRRC3
DYNC1LI1	SLC8B1	SQLE	BRWD3
GLB1	RSRC2	ZNF707	PCDH19
PDCD6IP	HSPH1	GCNT1	PUSL1
DHX30	SMOC1	ELP1	DNAJC11
IHO1	DLST	CAMSAP1	MYCBP
CYB561D2	FBLN5	ANAPC2	DPH2
MAPKAPK3	EPB42	NDOR1	FAF1
PPP4R2	ULK3	FAAH2	NEXN
CD47	MFGE8	FAM199X	GBP4
IFT57	FURIN	NRK	DPH5
GSK3B	TFAP4	TBC1D8B	VAV3
HEG1	BMERB1	ATG4A	SNX27
MLF1	DNAJA2	PHF6	THEM4
DCUN1D1	EXOSC6	ZNF275	CREB3L4
ST6GAL1	IL34	CCNQ	UBAP2L
PIGG	ARRB2	TYW3	FCGR3A
TMEM175	DERL2	CTBS	UCK2
NELFA	TNFSF12-TNFSF13;TNFSF13	CDC14A	NME7
LYAR	AP2B1	TOMM40L	SCYL3
ANAPC4	MSL1	PTGS2	RALGPS2
YTHDC1	PSME3	TRIM17	NVL
CCNG2	TACO1	TPO	ERO1B
MRPL1	NAT9;NAT9	KLHL29	ADAM17
NPY5R	STAP2	CGREF1	GPATCH11
ZNF622	DUS3L	SLC5A6	PLEKHH2
TENT2	FFAR3	PPP4R3B	PPP1R21
LOX	LGALS7	RAPGEF4	TGOLN2
PRRC1	GSK3A	INO80D	GGCX
REEP2	NOVA2	SPEG	RMND5A
GNPDA1	SCAF1	SEMA3F	MITD1
PDGFRB	ZNF71	CD80	RAB3GAP1
BTN3A1	SRSF7	ECT2	MBD5
NEU1	GNLY	ZFYVE28	BAZ2B
HLA-DOB	CD302;LY75-CD302	SORCS2	SLC39A10
CYB5R4	GRB14	CC2D2A	ACADL
FBXL4	CDS2	MTHFD2L	D2HGDH
LTV1	REM1	TET2	BHLHE40
SASH1	TCEA2	SCLT1	RARB
BRAT1	NF2	RAI14	VIPR1
CYTH3	CHKB	PDE4D	DALRD3
TWIST1	MAP4	ERCC8	QRICH1
RP9	KLHDC8B	FER	GPR27
DDX56	MANF	MRS2	SLC41A3
OGDH	ACOX2	ZNF184	ZBTB38
PTPN12	C3orf14	SYNGAP1	SIAH2
PODXL	PIGZ	PLA2G7	MME
NOS3	SLBP	ZNF451	PIK3CA
ESYT2	SEPTIN11	CFAP69	PCGF3
CLDN23	CISD2;SLC9B1	TRRAP	SDAD1
PPP2R2A	GAR1	POT1	NUP54
HEY1	ALDH7A1	SMO	ARHGAP24
CPNE3	PAK1IP1	CCDC25	ENPEP
PTK2	TPMT	LRRC14	ANK2
ZNF517	DAXX	HAUS6	ABHD18
IARS1	RRP36	ERCC6L2	KLHL2
SUSD3	SLC35B2	RALGPS1	DHX29
ALAD	PNRC1	TOR2A	SLC30A5
TRAF1	COQ3	DCLRE1C	CKMT2
ADAMTSL2	CEP57L1	THNSL1	NRG2
RNF208	SERINC1	ANK3	ARHGAP26
LARP4B	RMND1	KCNMA1	THOC3
KLF6	C7orf31	CPEB3	F13A1
CDK1	PON3	ENTPD7	RANBP9
TCTN3	ATP5MF-PTCD1;PTCD1	TAF5	JARID2
TM9SF3	MDFIC	TMEM86A	RXRB
SFXN3	GIMAP7	NAV2	FKBP5
HPS6	DNAJB6	PTPRJ	KLC4
SFXN2	ASH2L	CD6	POLR1C
DENND10	PLPP5	DAGLA	EFHC1
VENTX	TRAM1	CCDC88B	TPBG
PLAAT5	MTDH	PDE1B	NCOA7
SIPA1	ENPP2	IKZF4	STXBP5
GRK2	MFSD14C	MDM2	CCDC170
ANKRD13D	SLC2A8	SLC41A2	EIF2AK1
THAP12	NIBAN2	SSH1	MIOS
CASP1	SLC27A4	ZNF26	AHR
SIDT2	CLIC3	IL17D	EGFR
H2AX	SYAP1	FRY	CRCP
ACAD8	TSPAN7	SLAIN1	RABGEF1
TEAD4	UBA1	PARP2	GTF2I
GPR162	TFE3	VASH1	POR
SMARCD1	IDS	CYP46A1	STEAP1
GNS	PNMA6A	MGA	ZKSCAN5
YEATS4	ATP6AP1	ATP8B4	ZSCAN21
CCDC59	PER3	MAPK8IP3	PILRA
TMEM263	TESK2	TMEM186	CBLL1
RAB35	MAP4K3	MRTFB	TMEM168
ORAI1	MARCO	USP31	TES
ZNF664	COL5A2	FBXL19	ST7
MPHOSPH8	NAB1	KLHDC4	CPED1
MICU2	FARP2	MPRIP	METTL2B
TMCO3	SNRK	TADA2A	LUC7L2
SLC22A17	FYCO1	TSPOAP1	PINX1
CHURC1-FNTB;FNTB	RHOA	EPG5	CSPP1
INAFM2	RBM5	RELCH	SNX16
LRRC57	PRICKLE2	WDR83	NDUFAF6
BLOC1S6	GXYLT2	BICRA	HAS2
TLNRD1	PLXND1	ZNF446	PHF20L1
ZNF592	ASTE1	KIZ	SLA
AMDHD2;CEMP1	STAG1	GDF5	SLC45A4
METTL22	WWTR1	EMILIN3	LY6K
NPIPA1	B3GNT5	GET1-SH3BGR	FBXL6
ARHGAP17	TFRC	COL18A1	WASHC1
PRR14	DLG1	IL2RB	PLPP6
SIAH1	TADA2B	WWC3	PIGO
KIAA0895L	SLC1A3	CA5B	CNTNAP3
SLC12A4	MSH3	LRCH2	OMD
COG4	DCP2	STAG2	ASPN
MAF	NR3C1	INTS6L	ZNF510
USP10	PANK3	CLCN6	TRUB2
SERPINF2	BMP6	SLC9A1	HSPA14
SENP3	SOX4	ZMYM6	ACBD5
PER1	C6orf136	TRIT1	CCNY
ZNF18	AARS2	IGSF3	AGAP9
NT5M	CDC40	COLGALT2	ASAH2B
PIP4K2B	ESR1	YOD1	UNC5B
GRB7	PRKAR1B	MGAT4A	ZNF503
SPOP	GPER1	LYPD6	DLG5
MILR1	ELFN1	FIGN	IFIT2
ABCA8	MAGI2	LRP2	LZTS2
CDK3	LRRC17	SLC4A3	TUBGCP2
SLC25A10	PPP1R3B	USP40	ZNF511
FASN	TTI2	ZNF445	GALNT18
CD7	SYBU	IFT80	SPON1
SECTM1	WASHC5	PPP1R2	COPB1
VPS4B	TOPORS	ADRA2C	DNAJC24
ADAMTS10;ADAMTS10	TMOD1	EVC2	MAPK8IP1
KEAP1	MVB12B	SLIT2	MPEG1
TIMM29	BRD3	ATXN1	FERMT3
PLPPR2	MLLT10	CILK1	PACS1
USHBP1	KIAA1217	ETV1	KDM2A
PIK3R2	MASTL	CLIP2	TMEM134
LRRC25	RHOBTB1	FAM200A	ANAPC15
ETV2	SGPL1	TSPAN33	ATM
C5AR1	CHUK	MFHAS1	DLAT
MEIS3	SLK	REEP4	SIAE
ZSWIM9	PTPRE	UBXN2B	ZBTB44
SIGLEC9	DTX4	SEMA4D	CD27
CD33	PPFIA1	C10orf82	C2CD5
LILRB3	XRRA1	C10orf88	IRAG2
TRIM28	FLI1	TRIM3	CPNE8
TMC2	WNK1	ARNTL	AMIGO2
CPXM1	PHC1	CAPN5	PFKM
PRNP	FAR2	POU2AF1	MCRS1
SGK2	ABCD2	BCO2	TFCP2
TOMM34	TSPAN8	CCDC77	KRT18
SLC35C2	TCTN1	NUFIP1	TRHDE
YTHDF1	GPALPP1	DAAM1	PAWR
GET1;GET1-SH3BGR	NDFIP2	NDUFAF1	PPP1R12A
C2CD2	MIA2	CKMT1B	ACSS3
PKNOX1	PTGR2	SLC27A2	NUP37
RANBP1;TRMT2A	PPP1R13B	SCAMP5	PPTC7
PITPNB	GNB5	ZNF200	TMEM120B
MTFP1	TMED3	NFAT5	HCAR3
GGA1	ZNF263	TUBD1	SBNO1
AKAP17A	ZNF75A	C18orf25	ZNF140
DHRSX	MARF1	C19orf71	WASF3
GEMIN8	ITPRIPL2	MUC16	MCF2L
EIF2S3	AARS1	CEP89	PNP
FUNDC1	GSE1	DMKN	METTL17
TSPYL2	TSR1	ZNF320	EFS
PFKFB1	CAMTA2	ZNF784	SEC23A
ARMCX1	XAF1	ZNF343	MAP4K5
PRPS1	TRPV2	NINL	FBXO34
TMEM164	C17orf75	CBFA2T2	CDC42BPB
GABRE	DDX52	CBS;CBSL	DPH6
PDZD4	FMNL1	RAB36	BAHD1
MPP1	MAP3K14	MN1	CAPN3
SMAP2	MAPT	CASTOR1	CDAN1
CLCC1	ITGB4	OSBP2	FBN1
STRIP1	POLI	PRR14L	AQP9
ANKRD34A	MPND	SCML1	USP3
ZNF687	ZNF567	ZC4H2	FEM1B
LRRN2	RASGRP4	CXorf49;CXorf49B	ADPGK
PPP1CB	FKRP	HDX	TM6SF1
RMDN2	ENTPD6	OMA1	KIF7
NIFK	TOP1	ITGB3BP	TARS3
COBLL1	PPP1R3D	LRIF1	CAPN15
ANKZF1	MRGBP	SRGAP2C	WDR24
ZBTB47	TTC3	MLLT11	THOC6
UBA3	LARGE1	THBS3	USP7
CISD2	GPM6B	MSTO1	ERI2
AP1AR	TXLNG	ITLN2	IGSF6
APBB3	REPS2	PTPRC	MOSMO
TMEM63B	GPR34	INTS7	IL4R
SENP6	HSFX3	TBCE	ZNF771
OSTM1	C1QTNF12	RSAD2	ZNF423
SCRN1	ACAP3	GALNT14	DPEP2
CUL1	DDI2	VRK2	DDX19B
LMBR1	CAMK2N1	ETAA1	DDX19A
ZHX1	MACO1	AAK1	ATXN1L
KANK1	PRPF38A	TGFBRAP1	GLG1
IPPK	EFNA4	BCL2L11	MRM3
PALM2AKAP2	MR1	POLR1B	DPH1
STXBP1	RNF2	EPB41L5	CLUH
EHMT1	RBBP5	FMNL2	MED1
FAM171A1	BATF3	MYO1B	THRA
IL18BP	INSIG2	SLC25A38	CCR10
NTM	CHN1	TOPBP1	DCAKD
RERG	TTC30A	PPP2R3A	NMT1
USP15	KAT2B	CP	CDC27
RXYLT1	ZNF502	IGSF10	CLTC
RNF34	UBA7	SMC4	GNA13
HIF1A	COL8A1	LPP	PITPNC1
INF2	OSBPL11	EXOC1	UNK
HACD3	ZXDC	ARSJ	PGS1
ARIH1	ACTRT3	MAML3	TBC1D16
SNX33	KLB	TRIM2	PCYT2
EFL1	CENPC	FAM172A	NARF
NR2F2	SYNPO2	MCC	SPIRE1
ALG1	USP38	GRAMD2B	ZCCHC2
BCAR1	CFAP97	ZCCHC10	ARHGAP45
ATMIN	SNX18	PCDHB11	APC2
CMIP	ZSCAN26	DPYSL3	YJU2
NUP88	CYP39A1	TRIM41	ELAVL1
WRAP53	SLC18B1	DAAM2	HNRNPM
NR1D1	NUP43	RAB23	RGL3
EFTUD2	SUN1	SHPRH	CHERP
COIL	ZNF853	UST	DDX49
PARD6G	RSBN1L	MTHFD1L	GATAD2A
PIP5K1C	NRCAM	UMAD1	ZNF181
RAB3A	WASL	TRIL	ARHGAP33
ZNF780A	ABCF2;ABCF2-H2BE1	YAE1	ZNF420
CEACAM1	TNFRSF10D	UBE2D4	NFKBIB
ZNF235	TRIM35	ABCB1	PPP5C
ITSN1	SULF1	PEG10	ATF5
SLC35E4	ZNF623	CPSF4	TTYH1
ASAP3	CCL19	ZNF789	LENG8
ZMPSTE24	SLC44A1	SRPK2	DTD1
GPX7	STRBP	RINT1	CRNKL1
GBP2	GOLGA1	BMT2	BCL2L1
SLC16A1	SLC2A6	LYN	ITCH
LOC101928120	RPS24	ASAP1	EPB41L1
FAM20B	MINPP1	OPLAH	DDX27
NEK7	HHEX	BNC2	ADNP
ZNF692	CCNJ;CCNJ	SLC28A3	NELFCD
NT5C1B-RDH14;RDH14	LRRC27	ZNF484	USP16
CFAP36	PGAP2	TRMO	MORC3
PDIA5	OR51E1	PAPPA	DYRK1A
AMOTL2	NAA40	FBXW2	RHBDD3
DIPK2A	LOC114841035	GPR107	PES1
BLOC1S4	VWA5A	ZNF248	SLC5A4
SEC31A	C12orf4	ADO	SGSM3
PPP3CA	NOP2	ADK	SCUBE1
MAD2L1	CD69	WAPL	TBC1D22A
MARCHF6	GYS2	SHLD2	ALG12
DNAJC21	PKP2	ZNF518A	DENND6B
ELL2	SCAF11	CNNM2	RPGR
MACIR	SLC11A2	NHLRC2	MAGED1
NDST1	STAC3	TUB	FGD1
EDN1	RAB3IP	NRXN2	ATP11C
CMTR1	CKAP4	SLC37A4	AVPR2
SYNCRIP	ACAD10	VPS11	LAGE3
VTA1	KPNA3	C2CD2L	B3GALT6
TAB2	PSMB5	TBRG1	TMEM52
MAP11	LRR1	KCNJ5	SKI
PRAG1	PTGER2	NCAPD3	C1orf174
C8orf58	DACT1	CCDC91	MAD2L2
TNFRSF10C	PSTPIP1	ANKRD52	FBXO42
KLF10	ENO3	DRAM1	FCN3
TRIB1	GSDMB	RIC8B	MED18
ZC3H3	JUP	C12orf43	HDAC1
RNF38	FCER2	SGCG	ZMYM1
SPTLC1	GTPBP3	ZC3H13	UTP11
RAB14	MEF2B	OBI1	DMAP1
PDCL	ZNF880	MIPOL1	TMEM69
PBX3	ZNF274	DCAF5	P3R3URF-PIK3R3;PIK3R3
WDR5	C20orf96	CLMN	MYSM1
NSMF	BMP2	CCNK	KANK4
ZMIZ1	LOC102724788;PRODH	MNS1	GADD45A
MMS19	MBTPS2	DIS3L	PIGK
PGA5	CFP	HDGFL3	KYAT3
CPT1A	PORCN	LRRK1	BTBD8
GDPD5	PLEKHM2	CHTF18	PRMT6
HINFP	MAN1C1	NLRC3	HENMT1
ATF1	ANGPTL1	ABCC6	STXBP3
CAMKK2	EPHX1	COG7	CELSR2
PGAM5	UBXN2A	KIF22	CSF1
ANKRD10	REV1	SETD1A	NBPF9
UPF3A	PRPF40A	ADCY7	VPS72
GOLGA5	ADD1	NFATC3	CLK2
AXIN1	AFAP1L1	PRMT7	KHDC4
HSF4	LARP1	MED11	GLMP
RANBP10	EHMT2	ARHGAP44	RXRG
KAT7	TAPBP	TRIM16	SELE
LUC7L3	VEGFA	ABHD15	EEF1AKNMT
APPBP2	POM121	NF1	XPR1
RPRD1A	TACC1	RHOT1	IVNS1ABP
ME2	REXO4	PGAP3	KLHL12
ACP5	FAR1	SKAP1	ATP2B4
TNPO2	SERGEF	TRIM37	RPS6KC1
F2RL3	KBTBD4	C17orf80	LBR
FUT1	LTBP3	TRIM47	RBKS
POLD1	PHLDB1	ATP8B1	VIT
GPCPD1	CLSTN3	CCBE1	HEATR5B
SPATC1L	ATP8A2	TNFRSF11A	DYNC2LI1
USP27X	RABGGTA	ARHGEF18	ASB3;GPR75-ASB3
OGT	BRMS1L	FBXW9	LGALSL
HDAC8	UBR7	MYO9B	C2orf42
F8A1;F8A2;F8A3	TCF12	ZNF100	TIA1
CCDC28B	DPP8	CAPN12	ANKRD36
SYNC	MYH11	EXOSC5	ANKRD36B
YARS1	RABEP1	CA11	IL1R2
INPP5B	PLCD3	KLK8	C2orf49
DHCR24	SHFL	ZNF677	IL1B
AK5	ANO8	RNF24	ERCC3
ZZZ3	AGFG1	BRWD1	DHRS9
DPYD	STT3B	KLHL22	BBS5
AP4B1	LAMB2	SFI1	SP3
DCLRE1B	BDH1	IFT27	CWC22
PIAS3	ZNF76	KCTD17	HIBCH
FCGR1A	PLOD3	PICK1	STK11IP
SETDB1	ZNF783	RABL2B	FARSB
C1orf56	FAM160B2	IKBKG	ULK4
PYGO2	PARP10	BRCC3	NPRL2
ISG20L2	CTR9	H6PD	DUSP7
DARS2	NLRX1	SPSB1	WDR82
TPR	DDX23	RHD	TRMT10C
SERTAD2	ACACB	SESN2	CHCHD6
ANTXR1	GLTP	IL12RB2	FAIM
CCDC142	KMT5A	RNPC3	TRPC1
PKP4	IFT88	CASQ2	PRKCI
UBP1	FLT1	FMO4	PIGX
TCAIM	SEMA4B	EDEM3	LETM1
KPNA4	NPIPA5	GAREM2	C4orf48
CPLX1	SF3B3	CRACDL	UGDH
TBC1D14	ITGA3	LIPT1	OCIAD2
ABCE1	SYDE1	GPD2	PDGFRA
ADCY2	GMIP	FASTKD1	UTP3
NADK2	CSTF1	GPR155	PCDH18
CERT1	SEPTIN5	BCS1L	ARHGAP10
PCDHGB7	HTATSF1	DOCK10	TLR2
HMGXB3	SLC10A3	PID1	CLCN3
G3BP1	CTAG1A;CTAG1B	THAP4	BRD9
GMDS	FGGY	SCAP	TENT4A
GFOD1	FAM240C	TREX1	PRKAA1
PREP	ENTPD3	NICN1	SMN1;SMN2
CALHM6	KLHL5	HTD2	MCCC2
GOPC	NOL7	USF3	FCHO2
LRP11	ARHGEF35	TF	PRR16
NUP42	UBAP1	ABCF3	CSNK1G3
CDK14	IRAG1	MAN2B2	SPOCK1
DLC1	NASP	PI4K2B	HBEGF
RAB11FIP1	OSR1	COX18	DCTN4
RNF170	MAP4K4	BBS12	FAM114A2
UTP23	DHX15	ANKRD50	CREBRF
SAMD12	ZNF346	JADE1	DBN1
SNAPC3	SLC29A1	ZNF131	DDX41
MOB3B	C8orf76;ZHX1-C8orf76	POC5	ZFP2
INVS	SCRIB	DMGDH	MGAT4B
GLE1	PHRF1	WDR36	FLT4
DIPK1B	ZDHHC17	LVRN	PRPF4B
BTRC	GSPT2	CDC42SE2	HIVEP1
TEAD1	SMC6	KDM3B	TDP2
OSBP	ZC3H8	SH3TC2	TRIM26
ROM1	ATG7	WWC1	NFKBIL1
CCND1	TBL1XR1	ZBTB22	COL11A2
RAB38	ZC3HC1	ZBTB9	CDC5L
CDON	TIGD5	PPARD	MMUT
RASSF8	COA4	MDGA1	MCM3
KLHL42	TECPR2	PRICKLE4	ORC3
DENND5B	UACA	SRF	UBE2J1
ZC3H10	MAN2C1	TENT5A	ZUP1
RAB21	LONP2	KPNA5	KIAA0408
SART3	FHOD3	C7orf26	MOXD1
TCTN2	REXO1	FAM126A	ADAP1
RNF6	ADARB1	TBRG4	PHF14
ATL1	LIMK2	ZNF92	SNX13
PRKCH	ARMCX5	ZNF655	CCDC126
HSPA2	PSEN2	GIGYF1	YKT6
TTC7B	DNAJC10	LOC100289561	NUDCD3
MAPKBP1	SLC11A1	ACTR3B	ADAM22
DNAJA4	IQCB1	RNF122	CYP3A5
CIB1	TTYH3	CYP7B1	TRIM4
IQGAP1	FZD1	ZC2HC1A	EPHB4
MCTP2	ZNF398	DNAJB5	SRRT
NPRL3	PCM1	SLC35D2	NUP205
RRN3	WEE1	OLFML2A	INSIG1
XYLT1	MRE11	ECD	NUDT18
ZNF689	BIN2	NOC3L	CHMP7
PRSS53	MTERF2	PIK3AP1	SCARA3
KATNB1	ZMYM2	R3HCC1L	ZNF395
TAF1C	SUPT16H	NKX2-3	MTBP
RTN4RL1	PARP6	ADAM12	KHDRBS3
TNK1	DET1	B4GALNT4	RANBP6
USP22	GEMIN4	EHBP1L1	DDX58
ALDOC	SCARF1	CST6	SMU1
DHRS13	FAAP100	CARNS1	FAM166B
PLXDC1	PPP6R1	GUCY1A2	POLR1E
FAM117A	SPATA2	ROBO3	TLE4
TRIM25	TNFRSF25	VWF	RMI1
RNFT1	KDM4A	PLEKHG6	GADD45G
TYMS	SPATA6	IPO8	AUH
SMAD4	CYP26B1	KIF21A	NFIL3
ARRDC2	TRIP12	LRRK2	MFSD14B
IL12RB1	TMEM131L	NELL2	TBC1D2
ZNF155	WWC2	DTX3	SMC2
ERCC2	MAP3K1	CDK17	SLC31A1
PRKD2	XPO5	IKBIP	AKNA
PANK2	RWDD2A	UNG	ABL1
SLC23A2	AHCYL2	BRAP	MED27
MMP24	WDR91	LRCH1	PMPCA
RIPK4	WRN	TTC8	WDR37
PEX26	SPOUT1	BTBD7	PFKP
MRTFA	TASOR2	KLF13	OTUD1
SUV39H1	HYOU1	LPCAT4	WASHC2A
MMGT1	PLEKHA5	CIB2	ASAH2
SLC2A5	SFSWAP	NPIPB3;NPIPB4;NPIPB5	BICC1
RPS6KA1	USP12	KCTD13	COMTD1
MTF1	MAPK6	NPIPB12;NPIPB13	KAZALD1
GCLM	SMG1	TENT4B	NOLC1
GPR88	ZNF646	ZDHHC7	NFKB2
PIFO	COG1	CENPBD1	WBP1L
GABPB2	SMCHD1	ZNF287	ABLIM1
MUC1	TTC39C	SUZ12	IKZF5
SYT11	MED26	TBC1D3G;TBC1D3H;TBC1D3L	ACADSB
IGSF9	ZMYND8	TBC1D3;TBC1D3K	CHST15
OLFML2B	TUBGCP6	CDC6	PGGHG
POGK	HCFC1	METTL2A	FAM160A2
KCTD3	RCOR3	DSC3	CD5
DISP1	SH3YL1	FSTL3	VWCE
ARV1	PTPN4	TLE2	C11orf68
MTA3	FZD5	SIRT6	EIF1AD
CCNT2	BBX	ZNF557	NUDT8
WDSUB1	QTRT2	TYK2	UNC93B1
RBM45	RFC1	ZNF493	MED17
ATG9A	CEP120	ZNF91	RHNO1
ZNF197;ZNF660-ZNF197	GEMIN5	PLEKHF1	KLRC4-KLRK1;KLRK1
CISH	IBTK	CEACAM3	PRH1-TAS2R14
CHMP2B	RFC2	GRWD1	MED21
HSPBAP1	UPK3BL1	KMT5C	SMUG1
GMPS	USP20	CD93	PIP4K2C
MFN1	SETX	B4GALT5	ATP23
CAMK2D	AFAP1L2	LIME1	SLC16A7
INTU	TRIM34;TRIM6-TRIM34	RGS19	RASSF9
SLC12A7	PGA3	EWSR1	GPN3
LPCAT1	WASHC4	HMGXB4	VPS33A
ICE1	CHFR	MCM5	HCAR1
C1QTNF3	TUBGCP3	GCAT	ULK1
PLK2	FBXO33	TAB1	PARP4
AGGF1	GOLGA8H;GOLGA8N;GOLGA8T	SLC35A2	NUP58
LMNB1	ABCC1	STARD8	CDADC1
C5orf24	PRSS36	ARMCX6	EBPL
PCDHGC3	NEURL4	FAM122B	DACH1
FGF18	UTP18	HMGB3	KCTD12
HRH2	CEP95	MMEL1	TGDS
TRIM39;TRIM39-RPP21	MATK	KCNAB2	STYX
HINT3	BRD4	EXOSC10	CGRRF1
DACT2	GPATCH1	LCK	MAPK1IP1L
DAGLB	PDXP	CC2D1B	MED6;MED6
HERPUD2	YRDC	SLC1A7	POMT2
IGFBP1	RFX5	WLS	PPP4R3A
CPA4	NUTM2B	BCL10	MOAP1
EXOC4	MTG1	RWDD3	GSC
CNOT4	PDE2A	DBT	ADSS1
RNF19A	TNS2	SLC25A24	KATNBL1
TRMT12	NUDT4	BCAN	EIF2AK4
ARC	CSK	PPOX	CHST14
LYNX1;LYNX1-SLURP2	ZNRF1	TOR1AIP1	SPATA5L1
CAAP1	WIPI1	TSEN15	LEO1
FANCG	NPC1	LPIN1	MTFMT
BICD2	ELP2	FOSL2	INTS14
FGD3	CHAF1A	MRPS9	GLCE
TGFBR1	LSR	ERICH2	ANPEP
TMEM245	ZNF574	STAT4	BFAR
ORM2	AP2A1	NHEJ1	MPV17L
VAV2	RAB11FIP5	GMPPA	FBRS
TFAM	LAMA5	CAMK1	TMEM265
ARID5B	TMEM115	ZNF385D	ITGAX
CACUL1	TAF6	EXOG	SHCBP1
KNDC1	ARAF	SEC22C	MPHOSPH6
PAOX	ALPL	ZNF35	HSDL1
PEX16	ZDHHC5	LARS2	BANP
PGA4	IPO5	GLT8D1	MVD
PANX1	ARL17A;ARL17B	FLNB	SPATA2L
FAM76B	WDR54	COPB2	SMYD4
RAD52	USP39	RNF13	METTL16
LAG3	STK39	PFN2	VMO1
P3H3	EIF4G1	KCNAB1	MIS12
CLEC4A	PTK2B	CLCN2	CLEC10A
CACNB3	VDAC3;VDAC3	OPA1	DVL2
SPATS2	NOL8	IQCG	ACAP1
AMHR2	MIGA2	SEL1L3	LOC100996842
HOXC4	RENBP	CYP2U1	FLCN
STAT2	PAQR7	CASP6	WSB1
PTPN11	RABGAP1L	ELF2	UNC119
USPL1	HLX	INPP4B	KIAA0100
TNFSF13B	SOS1	UFSP2	TMEM98
NFATC4	EML4	CDH6	SLFN5
ATG14	PELI1	TTC33	HCRT
CLBA1	PER2	SETD9	HOXB8
GPR176	FNDC3B	ATG10	RPS6KB1
GABPB1	SKP2	SMAD5	AXIN2
ICE2	STK38	WDR55	SPHK1
EDC3	KMT2E	HARS1	CCDC137
HYKK	COG5	HDAC3	CEP192
AEN	DPY19L4	FAXDC2	ZNF24
HAPLN3	TRAPPC9	HK3	ELAC1
CREBBP	ASB6	TRIM52	PIGN
NDRG4	SVIL	FARS2	THOP1
LRRC29	PALD1	GABBR1	LRG1
DHX33	TBX3	MTO1	ZNF414
PHOSPHO1	ENOX1	MCM9	C19orf38
PCSK4	FARP1	HECA	ZNF44
DIRAS1	MYO16	POMZP3	ZNF799
ZNF559	STRN3	DMTF1	ADGRE3
PDE4A	C15orf39	LOXL2	NIBAN3
KLHL26	TRAF4	ADAM28	ZNF430
ZNF285	ACACA	CRISPLD1	SCN1B
TMEM143	RNF157	JAK2	ZNF180
MAMSTR	TRAPPC8	PLAA	PLEKHA4
SIGLEC5	ELMO2	STX17	ZNF808
ZNF329	NRIP1	FKBP15	ZNF816-ZNF321P
TRIB3	ZNRF3	C5	HSPBP1
KIF3B	USP1	ENDOG	ZNF581
RAB22A	MIER1	UCK1	CSNK2A1
CSDC2	MDM4	DIP2C	TMEM74B
NFAM1	IQSEC1	CELF2	ESF1
RPS6KA3	PODXL2	NRP1	RRBP1
SPIN2A	PIK3CB	SLC29A3	KAT14
ARMCX2	ADGRA3	ASCC1	EDEM2;MMP24-AS1-EDEM2
MORC4	PDS5A	DNAJC9	CHD6
PLEKHM2	METTL14	FUT11	CD40
MAN1C1	STK10	RNLS	ARFGEF2
ANGPTL1	BTN3A2	INPP5A	ATP9A
EPHX1	XPO7	DKK3	LSM14B
UBXN2A	TAF2	CD82	MTG2
REV1	MPDZ	DDB1	HELZ2
PRPF40A	PHF2	MYRF	PCMTD2
ADD1	PTBP3	LBHD1	SMIM11A;SMIM11B
AFAP1L1	CELF1	TMEM223	RCAN1
LARP1	HIP1R	RTN3	IL17RA
EHMT2	CEP170B	MARK2	ASCC2
TAPBP	CHSY1	KAT5	CYTH4
VEGFA	PARN	NUMA1	CBX6
POM121	NPIPB8	ARAP1	TTC38
TACC1	DUS2	PDGFD	ZBED1
REXO4	SYNRG	RNF26	PRPS2
FAR1	TMEM38A	ITFG2	TRAPPC2
SERGEF	APLP1	SPSB2	OFD1
KBTBD4	CIC	C1RL	CHST7
LTBP3	LILRA2	TSPAN11	PJA1
PHLDB1	POLR3F	TMEM117	FOXO4
CLSTN3	SLC2A10	HDAC7	IL2RG
ATP8A2	LOC102724159;PWP2	DHH	RLIM
RABGGTA	HSPA13	SMARCC2	KCNE5
BRMS1L	SPECC1L	COQ10A	ZBTB33
UBR7	KDM5C	SPRYD4	C1GALT1C1
TCF12	BOC	CEP83	GLUD2
DPP8	ADCY5	LTA4H	AIFM1
MYH11	TNK2	APAF1	PRDM16
RABEP1	PHF3	POLR3B	KLHL21
PLCD3	REV3L	MMAB	MTHFR
SHFL	COL5A1	POLR1D	PDE4B
ANO8	ULK2	COG6	DDAH1
AGFG1	HEXIM2	LACC1	WARS2
STT3B	SRRM1	COL4A2	ADAMTSL4
LAMB2	ZFYVE9	PRMT5	TDRD10
BDH1	COL6A3	TM9SF1	RUSC1
ZNF76	TTC37	DHRS1	DNM3
PLOD3	LYRM4	TRAPPC6B	NFASC
ZNF783	ZMIZ2	GNPNAT1	TMCC2
FAM160B2	RASA4B	ACOT4	COA6
PARP10	ZNF16	ERG28	MRPL19
CTR9	FAM214B	EVL	SH3RF3
NLRX1	PITPNM1	PPP2R5C	GPR17
DDX23	RESF1	SLTM	ORC4
ACACB	TUBG2	MYO1E	NOP58
GLTP	NOTCH3	DENND4A	NR1D2
KMT5A	NUMBL	C15orf61	C3orf62
IFT88	RALGAPB	MESD	ITIH4
FLT1	ABCG1	AKAP13	MITF
SEMA4B	SPIN2B	MCRIP2	ATP6V1A
NPIPA5	MACF1	TRAF7	CHRD
SF3B3	MELTF	PGP	C1QTNF7
ITGA3	RAP1GDS1	EEF2K	NDNF
SYDE1	SLIT3	CLN3	MAP9
GMIP	CWF19L1	APOBR	NAF1
CSTF1	TRIM5	HEATR3	SNX25
SEPTIN5	CLPB	CSNK2A2	SEMA5A
HTATSF1	CNOT1	CXCL16	ERBIN
SLC10A3	JADE2	FLII	NOP16
CTAG1A;CTAG1B	INPP5E	VTN	TRIM38
FGGY	MEIS1	ERAL1	C2
FAM240C	STAB1	RNF135	TAF11
ENTPD3	NNT	AATF	TFEB
KLHL5	ZNF862	SP2	CALHM5
NOL7	ZNF251	CUEDC1	EZR
ARHGEF35	DOCK8	CHMP6	FNDC1
UBAP1	UBAP2	SLC38A10	DLL1
IRAG1	STX2	USP14	AP5Z1
NASP	UBE3A	CTIF	DNAJC2
OSR1	ANKFY1	CSNK1G2	AGK
MAP4K4	PPM1D	NFIC	MTMR9
DHX15	TMEM94	WIZ	EGR3
ZNF346	GON4L	CPAMD8	TNFRSF10A
SLC29A1	PNPT1	PLVAP	BAG4
C8orf76;ZHX1-C8orf76	FBXL17	GARRE1	VPS13A
SCRIB	DEF6	IGFLR1	GALNT12
PHRF1	HIPK2	ZNF345	NEBL
ZDHHC17	AQR	PAF1	LRMDA
GSPT2	NLRP1	ARHGEF1	HECTD2
SMC6	TOE1	ZNF227	SHTN1
ZC3H8	ASB1	AKT1S1	INPP5F
ATG7	NEK4	ZNF610	EDRF1
TBL1XR1	KALRN	ZNF83	SIRT3
ZC3HC1	GAB1	UBE2S	SPTY2D1
TIGD5	VCAN	ZNF787	FAM111A
COA4	LNPEP	ZNF304	MS4A4A
TECPR2	DOP1A	STK35	SLCO2B1
UACA	LAMA2	ZNF133	PUS3
MAN2C1	DTX2	GSS	CCND2
LONP2	ZNF34	KCNB1	CAPRIN2
FHOD3	PIDD1	DONSON	ARHGAP9
REXO1	MADD	TRMT2A	ARHGEF25
ADARB1	FADS1	SLC7A4	IRAK3
LIMK2	PPME1	PPM1F	POC1B
ARMCX5	INTS4	NCF4	RBM19
PSEN2	CUL5	ADSL	VSIG10
DNAJC10	LRP6	ADGRG2	SACS
SLC11A1	IPO4	RBM10	MTRF1
IQCB1	GPHN	LAS1L	NUDT15
TTYH3	SYNM	UTP14A	PCDH9
FZD1	KNOP1	TMLHE	PRKD1
ZNF398	ZNF48	CDK11B	NEMF
PCM1	TMEM102	STK40	NID2
WEE1	MED13	SF3A3	GCH1
MRE11	ZNF521	TIE1	ENTPD5
BIN2	MIER2	B4GALT2	ASB2
MTERF2	ZNF540	HSPB11	BMF
ZMYM2	NCOA6	ATG4C	HAUS2
SUPT16H	CASK	LRRC8D	TTBK2
PARP6	OPHN1	VCAM1	CGNL1
DET1	MMP23B	SEMA6C	CLK3
GEMIN4	ANKRD13C	ARHGAP30	HMG20A
SCARF1	NBPF11	DDR2	CRTC3
FAAP100	SUCO	GLRX2	WDR90
PPP6R1	PTPN14	SHISA4	TELO2
SPATA2	SIPA1L2	ZBED6	DCUN1D3
ERRFI1	AFTPH	BROX	POLR3E
WDR3	PIKFYVE	TTC13	TUBB3
DUSP12	BICRAL	TRAPPC12	MNT
PLXNA2	TRIM24	PPM1G	CTNS
IFT172	ZHX2	PRKD3	GRAP
LIMS1	FBXO10	THUMPD2	SSH2
PLCD1	ANKS6	NFU1	ADAP2
RBM15B	UGCG	SPR	ZNHIT3
DCAF1	COL27A1	PTCD3	ZNF385C
ATP2C1	ATF7IP	REEP1	SGCA
RIPK1	YLPM1	DUSP2	SLC25A19
GPANK1	RNF111	DDX18	MRPL38
HDAC2	ZNF609	INHBB	TMC8
AKAP12	ABCA7	MCM6	KATNAL2
THBS2	ZNF331	KYNU	HDGFL2
TNRC18	ATRN	PHOSPHO2	RAVER1
TECPR1	USP25	ITPRID2	AKAP8
AASS	NOC2L	PGAP1	ZNF566
COPG2	ATP13A2	SGO2	ZNF829
ADCK2	GRID1	BMPR2	FAM98C
ZNF746	IQSEC3	GPBAR1	FPR3
FOCAD	FBXL3	WDFY1	ZNF649
NUP214	RTF1	CHCHD4	ZNF350
FBXW4	DAPK2	RBSN	RDH13
XPNPEP1	CHD3	CCDC71	ZNF549
SCUBE2	MYH10	RBM6	ACOT8
NARS2	ACLY	ACTR8	MOCS3
PPP2R1B	HDAC5	C3orf38	NCAPH2
TMTC1	CABLES1	SPICE1	BMX
NUAK1	BABAM2	UPK1B	DMD
HVCN1	GALM	HCLS1	RTL5
KIF26A	FASTKD2	EIF2B5	NHSL2
TJP1	UCKL1	ATP13A3	DIAPH2
PLCB2	SF3A1	WDR1	MID2
PIGB	OGG1	FAM114A1	RAP2C
ADAM10	TTLL3	SRP72	FGF13
TRIP4	RASSF1	PLA2G12A	AFF2
E4F1	MMAA	SAP30	SPRY3
AMDHD2	FOXP4	ING2	UBE4B
FLYWCH1	TBX18	TMEM267	PRDM2
TNRC6A	WTAP	NLN	PIGV
DLG4	NSD3	AP3B1	ATPAF1
CENPV	OTUD5	BHMT2	LEPR
MYO1D	TBX15	TMEM232	FPGT
NPLOC4	AGAP11	MARCHF3	PTGFR
OSBPL1A	LRP5	THG1L	ARHGAP29
SPHK2	NADSYN1	UBTD2	PLPPR4
MCM3AP	SNRPA1	TUBB2A	AGL
GNB1L	DECR2	ZNF322	PHGDH
SH3BP1	IL27RA	ABCF1	NBPF10
PUDP	PRX	CCHCR1	TADA1
TTC4	PPP1R13L	TBCC	RC3H1
MIGA1	AOX1	SLC35A1	TNN
LRRC8C	GGT7	RRAGD	CEP350
SORT1	LRRC70	MANEA	RAB29
MEF2D	UIMC1	ARHGAP18	SLC41A1
SELP	FAM193B	TBP	CPSF3
STX6	PIM1	VPS41	SLC35F6
TATDN3	BBS9	LANCL2	STRN
CNNM3	CSF2RA	ZNF273	ALMS1
CTDSPL	RAVER2	KCTD7	LOC100509620
PCDH1	HIPK1	MTERF1	RIF1
ZFP62	DHX9	TSC22D4	MTX2
HBS1L	DDX59	ZASP	PLEKHM3
RNF216	TTC21B	NSMAF	AAMP
TCAF1	AGPS	ANKRD46	STK36
ZNF212	SMARCAL1	EXT1	MYD88
HGSNAT	CNOT10	ZNF658	PLXNB1
PLEC	PDZRN3	EPB41L4B	CCDC51
ZNF7	LRCH3	ZBTB6	PARP3
NOL6	RBM47	OLFM1	PHF7
SHB	LNX1	ENTR1	STIMATE;STIMATE-MUSTN1
RALGDS	SREK1	UAP1L1	CEP97
RXRA	LARS1	PNPLA7	SLCO2A1
SMC3	ANKS1A	ARHGAP12	AASDH
NAT10	HIVEP2	ANXA8L1	SLC39A8
MYO7A	PLEKHG1	EGR2	ALPK1
ZW10	PEX1	EXOC6	TLL1
ST14	ABCB8	TBC1D12	AADAT
GDF11	BMP1	ZFYVE27	RANBP3L
RAB20	INTS8	HIF1AN	C5orf51
TLE3	MLLT3	ADRA2A	CWC27
ANKS3	ZCCHC7	MCMBP	CNOT6
TBKBP1	FRMD3	PLEKHA1	HFE
RSAD1	RGS3	IRF7	PGBD1
DHX40	PLEKHA7	SMPD1	ABHD16A
LMNB2	PRR5L	PDE3B	TJAP1
KANK2	SYVN1	ZDHHC13	PAQR8
RASAL3	PCSK7	MTA2	PHIP
ZNF585B	CD163	RPS6KA4	SH3BGRL2
CSF2RB	PDE3A	CDC42EP2	RNF146
MIEF1	PPFIBP1	RBM14-RBM4;RBM4	SERAC1
MAGED4;MAGED4B	AMN1	PTPRCAP	RADIL
MAGEH1	RB1	C11orf24	VOPP1
FAM3A	RIOX1	RAB30	STYXL1
CLSTN1	PTPN21	PAFAH1B2	SERPINE1
EMC1	ADCY9	DDX6	CLDN15
POLR3C	IQCK	CD163L1	ZNF777
WDR33	COG8	KANSL2	AP3M2
FGD5	VAC14	CSRNP2	PLAT
PLCL2	UTP6	AAAS	C8orf44-SGK3;SGK3
NKIRAS1	NLE1	PYM1	XPA
PGGT1B	PNMA8B	CAND1	CORO2A
TMCO6	ZNF512B	BBS10	DNAJC25
OGFRL1	MTMR3	METTL25	TTF1
POM121C	ALG13	TMEM132C	KIN
CHPF2	HAUS7	PSPC1	RUFY2
SMARCA2	TGFBR3	RASA3	DNA2
CERS5	ITPRIPL1	PRORP	CHST3
GIT2	ATRIP	PSMC6	MCU
ST3GAL2	PIK3R4	AP5M1	BMPR1A
SPAG9	GOLIM4	GALC	IFIT5
NECTIN2	STIM2	MARK3	PPRC1
ZMYM3	BBS7	GOLGA8J	CYP2R1
USP48	IPO11	RHOT2	ZBTB3
FNBP1L	SKIV2L	COQ7	C11orf95
NUP133	ITPR3	BOLA2-SMG1P6	MRPL11
SLC35F5	LEMD2	TAOK2	ANKRD49
ZFR	ERV3-1-ZNF117;ZNF117	GPT2	TRPC6
SHROOM1	ING3	MMP15	ENO2
DDR1	ZC3HAV1	TLCD3A	FOXJ2
C9orf40	NACC2	EFNB3	GLT8D2
PRMT3	NDST2	ADPRM	CMKLR1
HIPK3	FGFR2	DHRS7B	OASL
XPOT	TRIM44	LOC107984974	DDX51
POLE	PYGM	SLFN11	ZNF10
EML1	IL10RA	MMP28	KL
LCMT2	DNAJC3	DHRS11	TDRD3
PTPN9	UGGT2	MRPL45	CHAMP1
NUP93	CUL4A;CUL4A	WNK4	MBIP
ZC3H18	VRK1	CD300LG	ARMH4
TBC1D3;TBC1D3C;TBC1D3D;TBC1D3E;TBC1D3F;TBC1D3G;TBC1D3H;TBC1D3I;TBC1D3K;TBC1D3L	WDR20	ACE	SPATA7
MED24	CBLN1	ASPSCR1	CCDC88C
USP32	CWC25	RFNG	ATP10A
EPOR	NAT9	SHC2	GOLGA8M
CADM4	CC2D1A	MOB3A	EMC7
SCAF4	ARFGAP1	SGTA	GOLGA8A
GRIPAP1	KRBOX4	ZBTB7A	MAP1A
TAZ	CUL4B	ICAM5	RFX7
ADGRL2	ZNF513	ILF3	FES
MOV10	PMS1	HOOK2	KCTD5
POGZ	CBR4	CRLF1	ATP6V0D1
CGN	P4HA2	ZNF738	OSGIN1
PPP1R12B	SPTAN1	LSM14A	CNTROB
EIF2AK2	RRP12	ZNF234	GAS7
CASP8	ROBO4	ZNF226	ZNF286A
SNED1	VWA8	FBXO46	GID4
GORASP1	SYNE3	IGFL2	KCNJ12
EEFSEC	CYFIP1	CLEC11A	AOC2
TMCC1	KIFC3	ZNF628	SPATA20
PRMT9	ABR	ZNF587B	GPRC5C
KIF3A	MYBBP1A	ZBTB45	SRP68
SPRY4	LRRC37A	ZCCHC3	PIK3C3
PGM3	FEM1A	RBCK1	ZNF136
PPIL4	PRR12	SEL1L2	ZNF254
CDCA7L	MAP3K6	TGM2	FFAR2
TOP1MT	KPNA6	SDC4	ZNF527
SH2D3C	TTC27	TP53RK	CLC
ABCA2	CAPN10	VAPB	ZNF546
CDH23	DDX46	BCL2L13	VASP
COX15	EXD3	C22orf39	CCDC61
TMEM132A	AGAP4	JOSD1	DHX34
ATP6V0A2	TNKS2	APOBEC3C	TRPM4
NCOR2	OSBPL5	PLCXD1	ZNF841
DZIP1	ATP13A1	TBC1D25	ZNF600
ACIN1	TMEM39B	NBDY	LILRB2
ANGEL1	GTF3C2	EFNB1	ZNF418
PDPK1	FIP1L1	PBDC1	ZNF132
CLEC16A	TBCK	CYSLTR1	PLCB1
ZFPM1	RPP40	ACSL4	PIGU
LLGL1	GPR137	GDI1	DNTTIP1
KSR1	TBC1D2B	UBL4A	NCOA5
PHF12	PKD1	NCDN	GMEB2
PNPO	WDR81	DIPK1A	FAM243A;FAM243B
HLF	FBXL20	CHD1L	SYNJ1
RFX2	ADAMTS10	COP1	GET1-SH3BGR;SH3BGR
ZNF526	DNM2	RO60	MX2
RTN2	NES	MARCHF7	CRELD2
MED25	SMG7	SCN3A	RGN
ZNF814	RBM28	HECW2	LONRF3
GABPA	SMG8	WNT5A	PHACTR4
ZFX	DNMT1	GATA2	ERMAP
ABCD1	MICALL1	NFXL1	APOB
PUM1	ZCWPW1	SPEF2	ST3GAL5
LRRC40	MAK16	CPLANE1	HOXD8
DNTTIP2	CDR2	PTCD2	SP110
NTNG1	MAPK7	IQGAP2	XPC
ARNT	LIG3	F2R	NXPE3
UBQLN4	ERBB2	THBS4	LSG1
ABCB10	SMARCA4	ERAP2	PACRGL
ZNF512	ZNFX1	FCHSD1	GNPDA2
INPP4A	SON	ARHGEF37	ADH1A
ATG4B	HDAC10	CDYL	MCUB
BRPF1	AHDC1	NUP153	ZNF827
ZNF662	CLASP2	HACE1	WDR70
TBC1D19	TBC1D23	ARMC2	PCDHGA4
TMEM33	GPAT3	TYW1	PCDHGB5
ARSB	PPP1R10	CUX1	BAK1
MICAL1	VARS1	VCPIP1	FAM221A
PEX3	SLC12A9	TMEM64	LRWD1
C7orf25	HR	PYCR3	OPN1SW
URGCP	CEMIP2	EXOSC4	RIC1
PSPH	DAPK1	PTPRD	TMEM268
FZD9	SEC23IP	MSMP	USP54
VPS50	FNBP4	CCDC180	FADS2
GFRA2	TMEM19	NUP188	TMEM25
EFR3A	NOMO1;NOMO3	DKK1	CBL
APTX	AFMID	FAM168A	SENP1
TLN1	SEC23B	ACER3	AGAP2
ALDH18A1	ARID1A	CACNA2D4	SUPT20H
ERLIN1	DDX20	EEA1	GALK2
CKAP5	TRIM33	TMPO	LOXL1
PCNX3	NBPF8	GTF2H3	MYH1
UTP14C	HEATR1	OSGEP	SLC16A5
ZFYVE1	ITSN2	RALGAPA1	GAREM1
ZC3H7A	BIRC6	GALNT16	DYM
ITGAM	USP34	SIPA1L1	MALT1
SHPK	GCFC2	CCDC85C	NFATC1
TLK2	CLASP1	NIPA1	ZNF699
INSR	ABI2	CSNK1G1	ZNF562
ZNF417	ACSL3	BNC1	ZNF341
TRMT6	INPP5D	TIGD7	PHF20
POLA1	PBRM1	HMOX2	RUNX1
BOC	B4GALT4	KATNIP	PHKA1
ADCY5	HPS3	PHLPP2	SCNN1D
TNK2	NAA15	TAOK1	NIPAL3
PHF3	CHD1	CACNB1	GPATCH3
REV3L	MDN1	TOM1L1	CRTC2
COL5A1	DPY19L1	MAP2K6	HSPA6
ULK2	BAZ1B	CACTIN	SELL
HEXIM2	TNPO3	HAUS8	SEPTIN10
SRRM1	ABCA1	ABHD8	EN1
ZFYVE9	SUSD1	EID2B	FZD7
COL6A3	NUP98	FASTKD5	EOGT
TTC37	DYNC2H1	NDRG3	TMEM39A
LYRM4	SIK3	RIPOR3	RAB6B
ZMIZ2	KMT2A	ESS2	PGM2
RASA4B	FGD4	SLC2A11	FASTKD3
ZNF16	PITPNM2	KIAA1671	CCDC112
FAM214B	BAZ1A	SRRD	SNX24
PITPNM1	NIN	PATZ1	SNRNP48
RESF1	KIAA0586	RSPO1	FANCE
TUBG2	MIDEAS	TM2D1	TRIM56
NOTCH3	AHNAK2	GDAP2	ZC3HAV1L
NUMBL	INO80	BCL9	DOK2
RALGAPB	TRPM7	PKP1	DUSP4
ABCG1	SGSM2	C4BPB	TMEM68
SPIN2B	NCOR1	TRAF5	ST3GAL1
MACF1	KANSL1	TAF5L	TMEM38B
MELTF	FAM20A	RASGRP3	TPRN
RAP1GDS1	BAHCC1	WDR92	PCGF6
SLIT3	ZNF397	SOWAHC	ZBED5
CWF19L1	DOT1L	CBWD2	BUD13
TRIM5	MAST3	RABL2A	NFRKB
CLPB	KIF1B	AMMECR1L	YAF2
CNOT1	AGO4	TTC30B	MTMR6
JADE2	ALG6	ASNSD1	GPR180
INPP5E	ARHGEF11	GTF3C3	RIN3
MEIS1	CLASP1;CLASP1	WNT6	PARP16
STAB1	ALS2	IL17RE	ATP2A3
NNT	DNAH1	CAPN7	UBE2G1
ZNF862	CCDC14	HYAL3	ZBTB14
ZNF251	WDR19	FGFR3	VAPA
DOCK8	ZBED8	EVC	ZNF134
UBAP2	FAF2	CLOCK	SIGLEC1
STX2	ZNF189	AREG	AP5S1
UBE3A	SUPV3L1	CFI	RALGAPA2
ANKFY1	PIK3C2A	ELOVL7	MAFB
PPM1D	INTS5	MAPK13	IFT52
TMEM94	CNTN1	KIAA1586	SYNGR1
GON4L	GOLGA3	ASCC3	PEX14
PNPT1	RBM26	QRSL1	COL16A1
FBXL17	SOS2	TSPYL4	EPS15
DEF6	TXNDC16	TPST1	INTS3
HIPK2	RPAP1	GSR	DCAF8
AQR	GTF3C1	IMPA1	ADAMTS4
NLRP1	CHD9	PDP1	RGL1
PEX14	UBE2O	KDM4C	GGPS1
COL16A1	ZNF160	WHRN	SLC4A1AP
EPS15	DIP2A	PTGES	ZNF638
INTS3	PDK3	MED22	STK17B
DCAF8	ZMYM4	MAMDC4	KLF7
ADAMTS4	NOP9	NUTM2D	OBSL1
RGL1	BRF1	SEC31B	GLYCTK
GGPS1	TP53BP1	TRIM21	MCCC1
SLC4A1AP	SPG11	FRMD8	TMEM44
ZNF638	CSPG4	CLCF1	SMARCA5
STK17B	PLEKHG4	MTMR2	SMAD1
KLF7	DYSF	CCDC153	PARP8
OBSL1	SBF1	FICD	MCTP1
GLYCTK	MYNN	ANKRD13A	FBXO38
MCCC1	SRPX2	MLXIP	RNF145
TMEM44	PTPRF	ZNF84	SLC35B3
SMARCA5	YIPF1	AJUBA	MSH5
SMAD1	UAP1	CDH24	VPS52
PARP8	STOX1	SLC39A9	C6orf89
MCTP1	HK1	GOLGA8Q	GTPBP2
FBXO38	ZNF408	JMJD7-PLA2G4B;PLA2G4B	TSPYL1
RNF145	DDX47	CKMT1A	PON2
SLC35B3	CIAPIN1	MYH3	INTS9
MSH5	ZCCHC14	TOP3A	EPS8L2
VPS52	TBC1D3L	CPD	ZFP91
C6orf89	AP3D1	HEATR6	TKFC
GTPBP2	PXDN	NAPG	TAF6L
TSPYL1	NAA35	ZNF564	RAPGEF3
PON2	RC3H2	BORCS8-MEF2B;MEF2B	NAB2
INTS9	NMNAT2	ZNF708	LRP1
EPS8L2	LRPPRC	ARHGAP35	MARS1
ZFP91	EXOC6B	DHX35	MBD6
TKFC	HTT	LTN1	PTPRB
TAF6L	RAPGEF2	PCNT	SELPLG
RAPGEF3	LIFR	NPTXR	DOCK9
NAB2	MAST4	APOBEC3G	C14orf93
LRP1	RASGRF2	ZBED4	SAV1
MARS1	TRAF3IP2	ERRFI1	ERO1A
MBD6	IGF2R	WDR3	USP8
PTPRB	RPS6KA2	DUSP12	FBXO22
SELPLG	DENND3	PLXNA2	MAN2A2
DOCK9	KIAA2026	IFT172	ZNF598
C14orf93	CNTNAP3B	LIMS1	CTCF
SAV1	DPP3	PLCD1	MTSS2
ERO1A	AEBP2	RBM15B	VPS9D1
USP8	HECTD1	DCAF1	SLC2A4
FBXO22	DYNC1H1	ATP2C1	ALDH3A2
MAN2A2	ZNF106	RIPK1	ARHGAP27
ZNF598	CTDSPL2	GPANK1	ACOX1
CTCF	IL16	HDAC2	PPP4R1
MTSS2	SRCAP	AKAP12	ARID3A
VPS9D1	PRICKLE3	THBS2	SBNO2
SLC2A4	SYTL4	TNRC18	MAP1S
ALDH3A2	PRRC2C	TECPR1	PVR
ARHGAP27	RASSF5	AASS	CARD8
ACOX1	EPRS1	COPG2	CNOT3
PPP4R1	CNST	ADCK2	URB1
ARID3A	KIDINS220	ZNF746	TOP3B
SBNO2	PLXNA1	FOCAD	RBFOX2
MAP1S	DHX36	NUP214	SHANK3
PVR	ACAP2	FBXW4	SNIP1
CARD8	CDK7	XPNPEP1	NOTCH2
CNOT3	HSPA4	SCUBE2	NCSTN
URB1	HLA-G	NARS2	PARP1
TOP3B	HSF2	PPP2R1B	KDM3A
RBFOX2	ENPP1	TMTC1	ZAP70
SHANK3	ERMARD	NUAK1	LIMS3;LIMS4
SNIP1	TNS3	HVCN1	COPS7B
NOTCH2	NUB1	KIF26A	GASK1A
NCSTN	KLHL9	TJP1	DAG1
PARP1	HERC4	PLCB2	BAP1
KDM3A	CSTF3	PIGB	CHST2
ZAP70	KDM5A	ADAM10	YIPF5
LIMS3;LIMS4	LEMD3	TRIP4	ALDH5A1
COPS7B	SCYL2	E4F1	ARMT1
GASK1A	AKAP11	AMDHD2	EPHB6
DAG1	HERC2	FLYWCH1	POLB
BAP1	SECISBP2L	TNRC6A	LRRC8A
CHST2	CHD2	DLG4	RAPGEF1
YIPF5	DDX28	CENPV	SLF2
ALDH5A1	NSF	MYO1D	GBF1
ARMT1	ROCK1	NPLOC4	STK32C
EPHB6	MEGF8	OSBPL1A	ARFIP2
POLB	EXOC3L2	SPHK2	SAA2-SAA4;SAA4
LRRC8A	KIF16B	MCM3AP	HPS5
RAPGEF1	USP11	GNB1L	EXT2
SLF2	MED12	SH3BP1	SNX19
GBF1	OCRL	PUDP	USP5
STK32C	HSPG2	TTC4	C3AR1
ARFIP2	EIF5B	MIGA1	ELF1
SAA2-SAA4;SAA4	CRYBG3	LRRC8C	NOVA1
HPS5	IFT122	SORT1	L3HYPDH
EXT2	PDE8B	MEF2D	NSMCE3
SNX19	HLA-F	SELP	CLPX
USP5	ANKIB1	STX6	ORAI3
C3AR1	DENND2A	TATDN3	NCBP3
ELF1	CHD4	CNNM3	AKAP10
NOVA1	PRPF40B	CTDSPL	FAM171A2
L3HYPDH	TLN2	PCDH1	PSMD12
NSMCE3	SUPT6H	ZFP62	NOL11
CLPX	PREX1	HBS1L	RHBDF2
ORAI3	MAST2	RNF216	UPF1
NCBP3	NBPF12	TCAF1	MAP3K10
AKAP10	COPA	ZNF212	RASSF2
FAM171A2	PPIL3	HGSNAT	SCARF2
PSMD12	TSEN2	PLEC	FBXO7
NOL11	TOP2B	ZNF7	ZC3H7B
RHBDF2	TLR3	NOL6	POLDIP3
UPF1	ARAP3	SHB	NUP50
MAP3K10	ORC5	RALGDS	SLC6A8
RASSF2	KAT6A	RXRA	MKNK1
SCARF2	MROH1	SMC3	DENND4B
FBXO7	TDRD7	NAT10	ARHGAP25
ZC3H7B	JCAD	MYO7A	ITGA6
POLDIP3	DTX1	ZW10	MAGI1
NUP50	COG3	ST14	ACAD11
SLC6A8	HNRNPA1L2	GDF11	TACC3
MKNK1	FAM177A1;FAM177A1	RAB20	POLR2B
DENND4B	NPIPA2;NPIPA3	TLE3	EDIL3
ARHGAP25	NOMO2	ANKS3	ELMO1
ITGA6	NPIPB5	TBKBP1	MTUS1
MAGI1	ZZEF1	RSAD1	THAP1
ACAD11	POLR2A	DHX40	UBR5
TACC3	EVI5L	LMNB2	DCAF12
POLR2B	ASXL1	KANK2	GNE
EDIL3	LOC102723360;LOC102724219;LOC102724843;LOC102724951	RASAL3	ZSWIM8
ELMO1	LOC102723360	ZNF585B	BBS1
MTUS1	USP9X	CSF2RB	SLC38A2
THAP1	ARHGAP4	MIEF1	SNX29
UBR5	PKN2	MAGED4;MAGED4B	MFSD11
DCAF12	WDR6	MAGEH1	RPTOR
GNE	ARHGAP31	FAM3A	RANBP3
ZSWIM8	CLSTN2	CLSTN1	ZNF224
BBS1	ABCC10	EMC1	GPR89A
SLC38A2	DST	POLR3C	KLHL20
SNX29	SUMF2	WDR33	ABHD10
MFSD11	DENND4C	FGD5	DGKQ
RPTOR	TUT1	PLCL2	RGS12
RANBP3	BAZ2A	NKIRAS1	MANBA
ZNF224	KRI1	PGGT1B	TARS1
GPR89A	HIF3A	TMCO6	CAP2
KLHL20	USP24	OGFRL1	ATF6B
ABHD10	CDK13	POM121C	PTPN3
DGKQ	NYNRIN	CHPF2	FUBP3
RGS12	TBC1D3D;TBC1D3H;TBC1D3I;TBC1D3L	SMARCA2	ARHGAP21
MANBA	ABI3BP	CERS5	LDLRAD3
TARS1	ACAD9	GIT2	RAB3IL1
CAP2	EXOC2	ST3GAL2	ALG9
ATF6B	BRPF3	SPAG9	PLBD2
PTPN3	MAP3K5	NECTIN2	FOXO1
FUBP3	ARID1B	ZMYM3	VPS39
ARHGAP21	TMEM209	USP48	PPIP5K1
LDLRAD3	ARHGEF5	FNBP1L	GGA2
RAB3IL1	SYNE2	NUP133	RBBP6
ALG9	ABCA3	SLC35F5	CMTM4
PLBD2	MYO18A	ZFR	DHX58
FOXO1	PLEKHM1	SHROOM1	C17orf58
VPS39	LRRC37A2	DDR1	ZNF211
PPIP5K1	PI4KA	C9orf40	ZNF335
GGA2	NBPF26	PRMT3	OSBPL2
RBBP6	NBPF19	HIPK3	GRAMD4
CMTM4	DNAJC13	XPOT	SLC16A2
DHX58	GAK	POLE	SDCCAG8
C17orf58	FRYL	EML1	EIF2AK3
ZNF211	C4A;C4B;C4B_2;LOC110384692	LCMT2	IWS1
ZNF335	C4B;C4B_2	PTPN9	SATB1
OSBPL2	GTF2IRD1	NUP93	GOLGA4
GRAMD4	PHF19	ZC3H18	PHLDB2
SLC16A2	ZNF839	TBC1D3;TBC1D3C;TBC1D3D;TBC1D3E;TBC1D3F;TBC1D3G;TBC1D3H;TBC1D3I;TBC1D3K;TBC1D3L	PRIMPOL
SDCCAG8	ZHX3	MED24	HMGCR
EIF2AK3		USP32	PCDH12
IWS1		EPOR	SMAP1
SATB1		CADM4	FAM120B
GOLGA4		SCAF4	ZNF775
PHLDB2		GRIPAP1	AZIN1
PRIMPOL		TAZ	GBA2
HMGCR		ADGRL2	NR4A3
PCDH12		MOV10	RABGAP1
SMAP1		POGZ	BMS1
FAM120B		CGN	CCAR1
ZNF775		PPP1R12B	BEST1
AZIN1		EIF2AK2	RNF214
GBA2		CASP8	FEZ1
NR4A3		SNED1	TBK1
RABGAP1		GORASP1	MTMR10
BMS1		EEFSEC	C16orf89
CCAR1		TMCC1	BCAS3
BEST1		PRMT9	HSH2D
RNF214		KIF3A	MYH14
FEZ1		SPRY4	UBOX5
TBK1		PGM3	MED15
MTMR10		PPIL4	BEND5
C16orf89		CDCA7L	ABCD3
BCAS3		TOP1MT	KCNC4
HSH2D		SH2D3C	RRNAD1
MYH14		ABCA2	SDE2
UBOX5		CDH23	KANSL3
MED15		COX15	FAHD2B
BEND5		TMEM132A	STAM2
ABCD3		ATP6V0A2	TRAF3IP1
KCNC4		NCOR2	NISCH
RRNAD1		DZIP1	SLC25A36
SDE2		ACIN1	DCK
KANSL3		ANGEL1	KLHL8
FAHD2B		PDPK1	PPWD1
STAM2		CLEC16A	GTF2H2;GTF2H2C_2
TRAF3IP1		ZFPM1	PHTF2
NISCH		LLGL1	CASD1
SLC25A36		KSR1	UBE3C
DCK		PHF12	IKBKB
KLHL8		PNPO	ABHD17B
PPWD1		HLF	TRAF2
GTF2H2;GTF2H2C_2		RFX2	TAF3
PHTF2		ZNF526	ADRB1
CASD1		RTN2	DGKZ
UBE3C		MED25	MAP4K2
IKBKB		ZNF814	ALG8
ABHD17B		GABPA	JHY
TRAF2		ZFX	RPAP3
TAF3		ABCD1	VPS18
ADRB1		PUM1	GATM
DGKZ		LRRC40	CILP
MAP4K2		DNTTIP2	PEAK1
ALG8		NTNG1	NPIPA7;NPIPA8
JHY		ARNT	LPCAT2
RPAP3		UBQLN4	C16orf70
VPS18		ABCB10	KAT2A
GATM		ZNF512	SLC26A11
CILP		INPP4A	LRRC45
PEAK1		ATG4B	PNPLA6
NPIPA7;NPIPA8		BRPF1	GZF1
LPCAT2		ZNF662	TM9SF4
C16orf70		TBC1D19	TTI1
KAT2A		TMEM33	MOSPD1
SLC26A11		ARSB	TOE1
LRRC45		MICAL1	ASB1
PNPLA6		PEX3	NEK4
GZF1		C7orf25	KALRN
TM9SF4		URGCP	GAB1
TTI1		PSPH	VCAN
MOSPD1		FZD9	LNPEP
ZNF513		VPS50	DOP1A
PMS1		GFRA2	LAMA2
CBR4		EFR3A	DTX2
P4HA2		APTX	ZNF34
SPTAN1		TLN1	PIDD1
RRP12		ALDH18A1	MADD
ROBO4		ERLIN1	FADS1
VWA8		CKAP5	PPME1
SYNE3		PCNX3	INTS4
CYFIP1		UTP14C	CUL5
KIFC3		ZFYVE1	LRP6
ABR		ZC3H7A	IPO4
MYBBP1A		ITGAM	GPHN
LRRC37A		SHPK	SYNM
FEM1A		TLK2	KNOP1
PRR12		INSR	ZNF48
MAP3K6		ZNF417	TMEM102
KPNA6		TRMT6	MED13
TTC27		POLA1	ZNF521
CAPN10		TNFRSF25	MIER2
DDX46		KDM4A	ZNF540
EXD3		SPATA6	NCOA6
AGAP4		CYP26B1	CASK
TNKS2		TRIP12	OPHN1
OSBPL5		TMEM131L	MMP23B
ATP13A1		WWC2	ANKRD13C
TMEM39B		MAP3K1	NBPF11
GTF3C2		XPO5	SUCO
FIP1L1		RWDD2A	PTPN14
TBCK		AHCYL2	SIPA1L2
RPP40		WDR91	AFTPH
GPR137		WRN	PIKFYVE
TBC1D2B		SPOUT1	BICRAL
PKD1		TASOR2	TRIM24
WDR81		HYOU1	ZHX2
FBXL20		PLEKHA5	FBXO10
ADAMTS10		SFSWAP	ANKS6
DNM2		USP12	UGCG
NES		MAPK6	COL27A1
SMG7		SMG1	ATF7IP
RBM28		ZNF646	YLPM1
SMG8		COG1	RNF111
DNMT1		SMCHD1	ZNF609
MICALL1		TTC39C	ABCA7
ZCWPW1		MED26	ZNF331
MAK16		ZMYND8	ATRN
CDR2		TUBGCP6	USP25
MAPK7		HCFC1	NOC2L
LIG3		RCOR3	ATP13A2
ERBB2		SH3YL1	GRID1
SMARCA4		PTPN4	IQSEC3
ZNFX1		FZD5	FBXL3
SON		BBX	RTF1
HDAC10		QTRT2	DAPK2
AHDC1		RFC1	CHD3
CLASP2		CEP120	MYH10
TBC1D23		GEMIN5	ACLY
GPAT3		IBTK	HDAC5
PPP1R10		RFC2	CABLES1
VARS1		UPK3BL1	BABAM2
SLC12A9		USP20	GALM
HR		SETX	FASTKD2
CEMIP2		AFAP1L2	UCKL1
DAPK1		TRIM34;TRIM6-TRIM34	SF3A1
SEC23IP		PGA3	OGG1
FNBP4		WASHC4	TTLL3
TMEM19		CHFR	RASSF1
NOMO1;NOMO3		TUBGCP3	MMAA
AFMID		FBXO33	FOXP4
SEC23B		GOLGA8H;GOLGA8N;GOLGA8T	TBX18
SZT2		ABCC1	WTAP
MFSD14A		PRSS36	NSD3
AGBL5		NEURL4	OTUD5
MAP3K20		UTP18	TBX15
TRAK2		CEP95	AGAP11
WDR48		MATK	LRP5
GOLGB1		BRD4	NADSYN1
KPNA1		GPATCH1	SNRPA1
FAM193A		PDXP	DECR2
ACOX3		YRDC	IL27RA
MTREX		RFX5	PRX
CLINT1		NUTM2B	PPP1R13L
DHX16		MTG1	AOX1
WDR46		PDE2A	GGT7
FLNC		TNS2	LRRC70
PLXNA4		NUDT4	UIMC1
ZEB1		CSK	FAM193B
JMJD1C		ZNRF1	PIM1
P4HA1		WIPI1	BBS9
WDR11		NPC1	CSF2RA
EBF3		ELP2	RAVER2
USP47		CHAF1A	HIPK1
ARHGEF17		LSR	DHX9
RBMS2		ZNF574	DDX59
PCNX1		AP2A1	TTC21B
RBM25		RAB11FIP5	AGPS
HERC1		LAMA5	SMARCAL1
ZSCAN32		TMEM115	CNOT10
CDH13		TAF6	PDZRN3
ARHGAP23		ARAF	LRCH3
DHX8		ALPL	RBM47
DPP9		ZDHHC5	LNX1
SYMPK		IPO5	SREK1
PLCG1		ARL17A;ARL17B	LARS1
HIRA		WDR54	ANKS1A
ZMAT1		USP39	HIVEP2
VPS13D		STK39	PLEKHG1
UBR4		EIF4G1	PEX1
VAMP4		PTK2B	ABCB8
ANAPC1		VDAC3;VDAC3	BMP1
PLA2R1		NOL8	INTS8
UBR3		MIGA2	MLLT3
TRAK1		RENBP	ZCCHC7
TOMM70		PAQR7	FRMD3
U2SURP		RABGAP1L	RGS3
ADAMTS2		HLX	PLEKHA7
KIF13A		SOS1	PRR5L
PRRC2A		EML4	SYVN1
RASA4		PELI1	PCSK7
ANGPT1		PER2	CD163
TEK		FNDC3B	PDE3A
SVEP1		SKP2	PPFIBP1
CUL2		STK38	AMN1
ARHGEF12		KMT2E	RB1
SLC15A4		COG5	RIOX1
CHD8		DPY19L4	PTPN21
VIPAS39		TRAPPC9	ADCY9
GPATCH8		ASB6	IQCK
ENGASE		SVIL	COG8
COLGALT1		PALD1	VAC14
SMC1A		TBX3	UTP6
SPEN		ENOX1	NLE1
EPB41		FARP1	PNMA8B
KIAA0319L		MYO16	ZNF512B
MIA3		STRN3	MTMR3
SMPD4		C15orf39	ALG13
OSGEPL1		TRAF4	HAUS7
ADPRH		ACACA	TGFBR3
PARP9		RNF157	ITPRIPL1
GNB4		TRAPPC8	ATRIP
TRIO		ELMO2	PIK3R4
PDZD2		NRIP1	GOLIM4
RREB1		ZNRF3	STIM2
CUL9		USP1	BBS7
EXTL3		MIER1	IPO11
NOTCH1		MDM4	SKIV2L
EEF1AKMT2		IQSEC1	ITPR3
ARHGAP32		PODXL2	LEMD2
RNF40		PIK3CB	ERV3-1-ZNF117;ZNF117
SMG6		ADGRA3	ING3
MYOM1		PDS5A	ZC3HAV1
IFNAR2		METTL14	NACC2
TCF20		STK10	NDST2
BRD1		BTN3A2	FGFR2
PANK4		XPO7	TRIM44
CROCC		TAF2	PYGM
PTPRU		MPDZ	IL10RA
TARS2		PHF2	DNAJC3
NIBAN1		PTBP3	UGGT2
PLA2G4A		CELF1	CUL4A;CUL4A
URB2		HIP1R	VRK1
ALS2CL		CEP170B	WDR20
SEC24D		CHSY1	CBLN1
ELMOD2		PARN	CWC25
INTS1		NPIPB8	NAT9
DYNC2I1		DUS2	CC2D1A
SAMD8		SYNRG	ARFGAP1
GCN1		TMEM38A	KRBOX4
STARD9		APLP1	CUL4B
EDC4		CIC	ZNF513
SEMA6B		LILRA2	PMS1
NCOA3		POLR3F	CBR4
SEPTIN6		SLC2A10	P4HA2
ACVR2A		LOC102724159;PWP2	SPTAN1
GIGYF2		HSPA13	RRP12
ROBO1		SPECC1L	ROBO4
NPHP3		KDM5C	VWA8
PTPN13		BOC	SYNE3
TNXB		ADCY5	CYFIP1
SYNE1		TNK2	KIFC3
ANKMY2		PHF3	ABR
PRRC2B		REV3L	MYBBP1A
TCF7L2		COL5A1	LRRC37A
ZRANB1		ULK2	FEM1A
TTC17		HEXIM2	PRR12
MAP3K12		SRRM1	MAP3K6
CDK8		ZFYVE9	KPNA6
STARD13		COL6A3	TTC27
GPC6		TTC37	CAPN10
FAN1		LYRM4	DDX46
NEO1		ZMIZ2	EXD3
N4BP1		RASA4B	AGAP4
PELP1		ZNF16	TNKS2
MYO19		FAM214B	OSBPL5
NEDD4L		PITPNM1	ATP13A1
SLCO4A1		RESF1	TMEM39B
F8		TUBG2	GTF3C2
CAMSAP2		NOTCH3	FIP1L1
TATDN2		NUMBL	TBCK
NSD2		RALGAPB	RPP40
KIAA0232		ABCG1	GPR137
TCOF1		SPIN2B	TBC1D2B
NOTCH4		MACF1	PKD1
ZNF316		MELTF	WDR81
GCC1		RAP1GDS1	FBXL20
ENTPD4		SLIT3	ADAMTS10
EPPK1		CWF19L1	DNM2
RECK		TRIM5	NES
MINDY3		CLPB	SMG7
ZNF438		CNOT1	RBM28
TRAF6		JADE2	SMG8
ATG2A		INPP5E	DNMT1
CWF19L2		MEIS1	MICALL1
UTP20		STAB1	ZCWPW1
FBRSL1		NNT	MAK16
POGLUT2		ZNF862	CDR2
SNAPC1		ZNF251	MAPK7
TDP1		DOCK8	LIG3
DLL4		UBAP2	ERBB2
VPS33B		STX2	SMARCA4
UBN1		UBE3A	ZNFX1
TRIM16L		ANKFY1	SON
ATP6V0A1		PPM1D	HDAC10
MYO15B		TMEM94	AHDC1
KCTD1		GON4L	CLASP2
ICOSLG;LOC102723996		PNPT1	TBC1D23
TRAPPC10		FBXL17	GPAT3
CABIN1		DEF6	PPP1R10
ZXDB		HIPK2	VARS1
ATRX		AQR	SLC12A9
HSPG2		NLRP1	HR
EIF5B		DOCK7	CEMIP2
CRYBG3		RASAL2	DAPK1
IFT122		CEP170	SEC23IP
PDE8B		DHTKD1	FNBP4
HLA-F		PLCE1	TMEM19
ANKIB1		FAM53B	NOMO1;NOMO3
DENND2A		DCHS1	AFMID
CHD4		ANKRD42	SEC23B
PRPF40B		BIRC3	DOCK7
TLN2		ERC1	RASAL2
SUPT6H		DYRK2	CEP170
PREX1		LATS2	DHTKD1
MAST2		PIBF1	PLCE1
NBPF12		MYCBP2	FAM53B
COPA		ATP11A	DCHS1
PPIL3		FRMD6	ANKRD42
TSEN2		MTA1	BIRC3
TOP2B		GOLGA8N	ERC1
TLR3		DMXL2	DYRK2
ARAP3		ZWILCH	LATS2
ORC5		WDR73	PIBF1
KAT6A		RAB11FIP3	MYCBP2
MROH1		SPG7	ATP11A
TDRD7		COX10	FRMD6
JCAD		SPECC1	MTA1
DTX1		MAP3K3	GOLGA8N
COG3		BPTF	DMXL2
HNRNPA1L2		RNF213	ZWILCH
FAM177A1;FAM177A1		SETBP1	WDR73
NPIPA2;NPIPA3		DOCK6	RAB11FIP3
NOMO2		ADGRL1	SPG7
NPIPB5		ZNF875	COX10
ZZEF1		ZNF586	SPECC1
POLR2A		MZF1	MAP3K3
EVI5L		CLIP4	BPTF
ASXL1		CLTCL1	RNF213
LOC102723360;LOC102724219;LOC102724843;LOC102724951		TFIP11	SETBP1
LOC102723360		TTC28	DOCK6
USP9X		CHL1	ADGRL1
ARHGAP4		RBMS3	ZNF875
PKN2		RNF123	ZNF586
WDR6		ST3GAL6	MZF1
ARHGAP31		ZBTB11	CLIP4
CLSTN2		ZNF721	CLTCL1
ABCC10		HERC3	TFIP11
DST		SH3RF1	TTC28
SUMF2		TENM3	CHL1
DENND4C		MAP1B	RBMS3
TUT1		GFM2	RNF123
BAZ2A		ZNF608	ST3GAL6
KRI1		CDC23	ZBTB11
HIF3A		RIPOR2	ZNF721
USP24		ZKSCAN3	HERC3
CDK13		FILIP1	SH3RF1
NYNRIN		MYO6	TENM3
TBC1D3D;TBC1D3H;TBC1D3I;TBC1D3L		MED23	MAP1B
ABI3BP		MAP3K4	GFM2
ACAD9		PRKN	ZNF608
EXOC2		KIF13B	CDC23
BRPF3		PREX2	RIPOR2
MAP3K5		ZFHX4	ZKSCAN3
ARID1B		VPS13B	FILIP1
TMEM209		BOP1	MYO6
ARHGEF5		CPSF1	MED23
SYNE2		TMEM8B	MAP3K4
ABCA3		CTPS2	PRKN
MYO18A		PHKA2	KIF13B
PLEKHM1		BCOR	PREX2
LRRC37A2		MED14	ZFHX4
PI4KA		CCDC22	VPS13B
NBPF26		GPRASP1	BOP1
NBPF19		ARHGEF10L	CPSF1
DNAJC13		FAM76A	TMEM8B
GAK		IPO13	CTPS2
FRYL		CYP4X1	PHKA2
C4A;C4B;C4B_2;LOC110384692		TUT4	BCOR
C4B;C4B_2		ST6GALNAC3	MED14
GTF2IRD1		AMY2B	CCDC22
PHF19		NOTCH2NLB	GPRASP1
ZNF839		NOTCH2NLC	ARHGEF10L
ZHX3		MTR	FAM76A
		BAMBI	IPO13
		MYOF	CYP4X1
		PDCD11	TUT4
		SIGIRR	ST6GALNAC3
		PACSIN3	AMY2B
		PLCB3	NOTCH2NLB
		ADAMTS15	NOTCH2NLC
		NCAPD2	MTR
		ARID2	BAMBI
		NCKAP5L	MYOF
		LARP4	PDCD11
		KCNMB4	SIGIRR
		NEDD1	PACSIN3
		ZNF268	PLCB3
		RCBTB1	ADAMTS15
		TBC1D4	NCAPD2
		ZFYVE26	ARID2
		ATG2B	NCKAP5L
		GOLGA8O	LARP4
		UBR1	KCNMB4
		CORO2B	NEDD1
		WHAMM	ZNF268
		CDK12	RCBTB1
		MPP3	TBC1D4
		TEX2	ZFYVE26
		KPNA2	ATG2B
		ABCA5	GOLGA8O
		RNMT	UBR1
		SAFB2	CORO2B
		ATL2	WHAMM
		TMEM131	CDK12
		MFSD9	MPP3
		RANBP2	TEX2
		RGPD5;RGPD6;RGPD8	KPNA2
		ZDBF2	ABCA5
		ATG16L1	RNMT
		EBF4	SAFB2
		SPTLC3	ATL2
		STAU1	TMEM131
		SACM1L	MFSD9
		SETD2	RANBP2
		DZIP3	RGPD5;RGPD6;RGPD8
		RASA2	ZDBF2
		GK5	ATG16L1
		VPS8	EBF4
		NRROS	SPTLC3
		GLRB	STAU1
		CARD6	SACM1L
		TRIM23	SETD2
		ANKHD1;ANKHD1-EIF4EBP3	DZIP3
		CPEB4	RASA2
		NSD1	GK5
		VARS2	VPS8
		MPP6	NRROS
		ELAPOR2	GLRB
		CROT	CARD6
		SAMD9L	TRIM23
		IRF5	ANKHD1;ANKHD1-EIF4EBP3
		EXOSC3	CPEB4
		ALG2	NSD1
		TBC1D13	VARS2
		KDM6A	MPP6
		HDAC6	ELAPOR2
		PHF8	CROT
		ENOX2	SAMD9L
		AGO1	IRF5
		KCND3	EXOSC3
		PSME4	ALG2
		GFPT1	TBC1D13
		GPAT2	KDM6A
		ANKRD44	HDAC6
		TAPT1	PHF8
		WDFY3	ENOX2
		FAT1	AGO1
		SNCAIP	KCND3
		GRPEL2	PSME4
		CARMIL1	GFPT1
		FAM135A	GPAT2
		DCBLD1	ANKRD44
		AHI1	TAPT1
		REPS1	WDFY3
		SDK1	FAT1
		HDAC9	SNCAIP
		AKAP9	GRPEL2
		VIRMA	CARMIL1
		ATAD2	FAM135A
		PDCD1LG2	DCBLD1
		TRMT10B	AHI1
		GTF3C4	REPS1
		EPC1	SDK1
		TACC2	HDAC9
		PRCP	AKAP9
		SORL1	VIRMA
		GAPDH	ATAD2
		PAN2	PDCD1LG2
		R3HDM2	TRMT10B
		MON2	GTF3C4
		HECTD4	EPC1
		EP400	TACC2
		SNAP23	PRCP
		MYO9A	SORL1
		SCAPER	GAPDH
		RGS11	PAN2
		ITGAL	R3HDM2
		ZNF747	MON2
		RETREG3	HECTD4
		ZNF236	EP400
		DCAF15	SNAP23
		KMT2B	MYO9A
		RPL28	SCAPER
		JPH2	RGS11
		DOP1B	ITGAL
		XRCC6	ZNF747
		APEX2	RETREG3
		ZBTB40	ZNF236
		SETSIP	DCAF15
		NBPF14	KMT2B
		ZC3H11B	RPL28
		CAD	JPH2
		RGPD1;RGPD2	DOP1B
		IRS1	XRCC6
		ATR	APEX2
		FAM200B	ZBTB40
		SMARCAD1	SETSIP
		KIAA1109	NBPF14
		RNF8	ZC3H11B
		COL12A1	CAD
		TNKS	RGPD1;RGPD2
		LOC102724488;SYT15	IRS1
		SUFU	ATR
		SLC43A1	FAM200B
		KMT5B	SMARCAD1
		EMSY	KIAA1109
		KBTBD3	RNF8
		TBC1D15	COL12A1
		DHX37	TNKS
		BIVM-ERCC5;ERCC5	LOC102724488;SYT15
		TEP1	SUFU
		TOGARAM1	SLC43A1
		CTC1	KMT5B
		MBTD1	EMSY
		MTMR4	KBTBD3
		LAMA3	TBC1D15
		ZNF317	DHX37
		ZNF791	BIVM-ERCC5;ERCC5
		EPHA2	TEP1
		SSBP3	TOGARAM1
		ASH1L	CTC1
		KIFAP3	MBTD1
		PPP1R15B	MTMR4
		PIK3C2B	LAMA3
		SNAP47	ZNF317
		ASAP2	ZNF791
		GCC2	EPHA2
		TNFAIP6	SSBP3
		KANSL1L	ASH1L
		ITPR1	KIFAP3
		THRB	PPP1R15B
		DENND6A	PIK3C2B
		TMF1	SNAP47
		TIPARP	ASAP2
		YEATS2	GCC2
		ZNF518B	TNFAIP6
		ATP10D	KANSL1L
		RAB33B	ITPR1
		HPGD	THRB
		RETREG1	DENND6A
		DROSHA	TMF1
		NAIP	TIPARP
		ZNF292	YEATS2
		AFG1L	ZNF518B
		FIG4	ATP10D
		GLCCI1	RAB33B
		ARHGEF10	HPGD
		SLC20A2	RETREG1
		HOOK3	DROSHA
		NCOA2	NAIP
		MTSS1	ZNF292
		RCL1	AFG1L
		NCBP1	FIG4
		DAB2IP	GLCCI1
		ODF2	ARHGEF10
		WASHC2C	SLC20A2
		ABRAXAS2	HOOK3
		ZNF641	NCOA2
		KMT2D	MTSS1
		PTPRQ	RCL1
		CEP290	NCBP1
		MIPEP	DAB2IP
		TSC22D1	ODF2
		HEATR5A	WASHC2C
		LTBP2	ABRAXAS2
		TUBGCP4	ZNF641
		VPS13C	KMT2D
		CYLD	PTPRQ
		NLRC5	CEP290
		TANGO6	MIPEP
		ZFHX3	TSC22D1
		ANKRD13B	HEATR5A
		PPP1R9B	LTBP2
		ARHGAP28	TUBGCP4
		DSEL	VPS13C
		PWWP3A	CYLD
		CLIP3	NLRC5
		SPINT2	TANGO6
		PAK4	ZFHX3
		SIGLEC7	ANKRD13B
		DGCR8	PPP1R9B
		PLA2G6	ARHGAP28
		L3MBTL2	DSEL
		PPP6R2	PWWP3A
		PLXNB3	CLIP3
		PLXNA3	SPINT2
		MEGF6	PAK4
		FBLIM1	SIGLEC7
		ZC3H12A	DGCR8
		KIAA0754	PLA2G6
		AHCTF1	L3MBTL2
		SMYD5	PPP6R2
		RNF149	PLXNB3
		RBM43	PLXNA3
		SH3BP4	MEGF6
		TMEM43	FBLIM1
		USP19	ZC3H12A
		KCTD6	KIAA0754
		CEP70	AHCTF1
		XRN1	SMYD5
		METAP1	RNF149
		FAT4	RBM43
		GUCY1B1	SH3BP4
		DDX60	TMEM43
		YTHDC2	USP19
		FEM1C	KCTD6
		FBXW11	CEP70
		KDM1B	XRN1
		UBR2	METAP1
		CUL7	FAT4
		PTK7	GUCY1B1
		CEP162	DDX60
		MAP3K7	YTHDC2
		HIP1	FEM1C
		SEMA3A	FBXW11
		SLC25A13	KDM1B
		SPIDR	UBR2
		CYHR1	CUL7
		CNTLN	PTK7
		TUT7	CEP162
		LRSAM1	MAP3K7
		PARD3	HIP1
		POLR3A	SEMA3A
		ARMH3	SLC25A13
		PHLDA2	SPIDR
		YIF1A	CYHR1
		SSH3	CNTLN
		TULP3	TUT7
		LRIG3	LRSAM1
		OSBPL8	PARD3
		TMTC2	POLR3A
		LIG4	ARMH3
		SULT1A3;SULT1A4	PHLDA2
		RSPRY1	YIF1A
		NAE1	SSH3
		MEX3C	TULP3
		USE1	LRIG3
		ZNF14	OSBPL8
		ZNF614	TMTC2
		PLCB4	LIG4
		HUWE1	SULT1A3;SULT1A4
		TAF1	RSPRY1
		WDR44	NAE1
		THOC2	MEX3C
		STK26	USE1
		DKC1	ZNF14
		RNF19B	ZNF614
		HMCN1	PLCB4
		TAF1A	HUWE1
		LYST	TAF1
		LIMS4	WDR44
		R3HDM1	THOC2
		GLS	STK26
		ORC2	DKC1
		RAPH1	RNF19B
		ANO10	HMCN1
		NBEAL2	TAF1A
		FOXP1	LYST
		RIOX2	LIMS4
		TFDP2	R3HDM1
		XXYLT1	GLS
		FNIP2	ORC2
		DDX60L	RAPH1
		ZFYVE16	ANO10
		UTRN	NBEAL2
		SLC22A3	FOXP1
		CACNA2D1	RIOX2
		STAG3	TFDP2
		PIP5K1B	XXYLT1
		GAPVD1	FNIP2
		PLAU	DDX60L
		AP3M1	ZFYVE16
		PDZD8	UTRN
		AMBRA1	SLC22A3
		ZNF384	CACNA2D1
		ITPR2	STAG3
		DNM1L	PIP5K1B
		ATP2B1	GAPVD1
		MED13L	PLAU
		DDX55	AP3M1
		NBEA	PDZD8
[truncated: 562 more rows]
