# Supplementary material for: RNA editing landscape of adipose tissue in polycystic ovary syndrome provides insight into the obesity-related immune responses
Source: Front Endocrinol (Lausanne). 2024 Jun 24;15:1379293. doi: 10.3389/fendo.2024.1379293 (PMC11229675; doi:10.3389/fendo.2024.1379293)
Supplement: Supplementary Figure 1 — Mapping of the RNA editing sites and the DNA sequencing data of each individual visualizing by Circos plot. (A) control samples. From left to right is control 1 to 3, respectively. (B) PCOS samples. From left to right and up to down is PCOS 1 to 5, respectively. Pink dots represent the quality score of each SNV from DNA sequencing data. Orange dots represent the RNA editing levels of each RNA editing sites in abdominal adipose tissue. Light green dots represent the RNA editing levels of each RNA editing sites in subcutaneous adipose tissue. [file DataSheet_1.zip › Table S3.csv]

	baseMean	log2FoldChange	lfcSE	stat	pvalue	padj
AC078817.1	105.515672291868	4.94882635446614	0.565483588456062	8.75149421750312	2.10546137258467e-18	1.81795101412135e-14
AL355032.1	234.437933369287	5.09051543851439	0.581842978007815	8.74895054322718	2.15346009727712e-18	1.81795101412135e-14
TMSB4XP8	5750.97711245704	-2.33197661950128	0.303775435972369	-7.67664644126589	1.63307345717323e-14	9.19093741697094e-11
AC024293.1	2465.21210928395	3.12192248835041	0.481205412591386	6.48771274524582	8.71492332135942e-11	3.2045762807271e-07
SNORD3A	25.8359089863309	5.04163997103922	0.778648473186877	6.47486015146815	9.48997950937898e-11	3.2045762807271e-07
AC010343.1	1045.29611934989	3.30019705405478	0.51516827920338	6.40605640385697	1.49331738516859e-10	4.20219512186442e-07
AC020637.1	39.946985116801	8.16499246831069	1.35425475613221	6.02914069995967	1.64833739395156e-09	3.97578979421117e-06
SEMA3B-AS1	93.5363318220154	2.40821380809906	0.411647107111016	5.85019004506109	4.91011662268552e-09	1.03628011321778e-05
Z74021.1	69.5638687645712	3.67741254934803	0.632698123545362	5.81227035847906	6.16311974712861e-09	1.15620126456133e-05
FGFBP2	603.537005898377	3.06969093247039	0.534357783357939	5.74463595005625	9.21189590015304e-09	1.55533650378184e-05
AC007325.4	213.751531543612	3.43443170909161	0.610975138797518	5.62122988482156	1.89602771746031e-08	2.77217502486841e-05
KCNK6	1095.16850488578	2.51942078673773	0.448727368989912	5.61459131055224	1.97027364951557e-08	2.77217502486841e-05
AC073850.1	110.961206684686	-3.13823288258371	0.571802663359042	-5.48831455969134	4.05786968740053e-08	5.27023629246697e-05
RPL37P23	40.2756382007548	4.73728039283412	0.871535276133653	5.43555782830716	5.46252649973552e-08	6.58780695868104e-05
AC020916.1	2730.40541466022	-2.62510898320564	0.489511733752527	-5.3627090061395	8.19830214528086e-08	8.92793323808612e-05
SAMD9	516.681119329427	-2.41820549786108	0.451408559360604	-5.35702181032264	8.46049110455922e-08	8.92793323808612e-05
NR4A1AS	36.3681328067842	-7.15449534767526	1.35504277687183	-5.27990368259201	1.29251812770022e-07	0.000128369859224062
AGXT	73.5826379558352	3.55298838340615	0.683506629728974	5.19817691426782	2.01252545449142e-07	0.000188774887631295
KMT2E-AS1	175.414369295741	2.04029861053186	0.400615799468085	5.0929060043085	3.52616540712228e-07	0.000313346193336066
RPL24P4	731.086861128843	2.50931529551634	0.496219693683503	5.05686357768143	4.26207898094032e-07	0.000349166712131143
APOA2	28.0610440131465	5.87464311974634	1.16254063764432	5.05327979901868	4.34286955386994e-07	0.000349166712131143
PPP1R14A	10481.6461621611	2.85263337736638	0.57722916391485	4.94194256925519	7.73480025108431e-07	0.000579118752734329
RPS10P3	128.7812768458	2.53137282484327	0.512621394972121	4.93809437076059	7.88896666245532e-07	0.000579118752734329
CLDND2	138.017203312461	2.81541291564433	0.571449120969875	4.92679542645189	8.35891903274234e-07	0.000588049953953424
ANKRD36	134.890297668361	-2.28795402091152	0.47218655207137	-4.84544511247685	1.26328133886175e-06	0.000831135032839839
LINC00472	292.454503984918	-1.64053901602578	0.338754672184925	-4.84285280980631	1.27988100295166e-06	0.000831135032839839
VPS13B-DT	107.107855960858	2.27759709441576	0.473253590702587	4.81263563375075	1.48952714353403e-06	0.000923984533105693
SLC4A7	483.13938685571	-1.72053312828544	0.357924304876389	-4.80697484033568	1.53231265855007e-06	0.000923984533105693
MTX1P1	169.620284772015	3.39311718205267	0.71493471917253	4.74605175977449	2.07425653969568e-06	0.00120764646262834
AC027682.6	75.5406043708309	2.50403302159482	0.53045551677156	4.72053347061932	2.35226896088567e-06	0.00132385697118645
HOXB-AS1	284.514907666738	1.97647150450388	0.420890941966347	4.69592311792234	2.65405360910358e-06	0.00144551745600338
CISH	1712.97305905021	2.27971228279197	0.49049311614145	4.6477966922874	3.35499337503662e-06	0.0017701783795037
CXCL9	293.421965774807	-2.13164400030952	0.461268143999383	-4.62126862225363	3.81400546335976e-06	0.00195138388616261
IFI27L2	631.16404533539	1.69435204339964	0.368283772668462	4.60066983435877	4.21134493215612e-06	0.00208705928579573
TTC14	974.971408588734	-1.69958544263329	0.369872929515498	-4.59505226527283	4.32640813805085e-06	0.00208705928579573
EIF3CL	378.476890650231	2.76418889650992	0.60564649276276	4.56403022149208	5.018085036627e-06	0.00224475119873762
AC083843.3	287.577572397406	-1.78303610079858	0.390932203948326	-4.56098546702044	5.09141052021909e-06	0.00224475119873762
MISP3	171.37761268837	1.82355203679476	0.400629933752201	4.55171189959727	5.3211168095407e-06	0.00224475119873762
SEL1L2	525.602702078894	2.9168070050618	0.641070019069813	4.54990393918913	5.3670411327306e-06	0.00224475119873762
DSCAML1	45.8141764173311	-3.16274641282267	0.695265668209974	-4.54897538802032	5.3907746788633e-06	0.00224475119873762
AC079140.2	20.8120087198882	3.67623724959548	0.808561976103152	4.54663632256494	5.45100681996224e-06	0.00224475119873762
FCGR2C	350.464072983967	-2.96794779805723	0.655379406029815	-4.52859484254562	5.93772284207091e-06	0.00238696458251251
ABHD1	188.705075202065	2.40450409311863	0.532040785435193	4.51939805921423	6.20156991057655e-06	0.0024224629276596
IFI27L1	658.88285415492	1.87863361090719	0.416365603068271	4.51198080980563	6.42250002130757e-06	0.0024224629276596
MIR29B2CHG	518.316306250015	-1.74079469596383	0.386166080782124	-4.50789124834086	6.54751192120157e-06	0.0024224629276596
INKA1	220.945315527762	2.52659883678989	0.560694081092301	4.50619851714462	6.59993453401691e-06	0.0024224629276596
GADD45G	565.232547623762	2.20602848209931	0.490948676411456	4.49339938794432	7.00951460372051e-06	0.00245476799080771
S100A13	1299.90728577181	2.12814489161186	0.473803996761089	4.49161447805379	7.06852894061947e-06	0.00245476799080771
EGFL7	7925.82858574376	1.70926825926415	0.380687922724961	4.48994611394347	7.12411937630761e-06	0.00245476799080771
AP001363.2	33.8815954454001	3.66454351363903	0.81836354955884	4.47789190466083	7.53837529710039e-06	0.002513145658996
GPX1P1	444.061775674905	1.83398308753992	0.409700489789631	4.47639954856196	7.59123599909951e-06	0.002513145658996
NMRAL1	815.15846596145	1.49663437487367	0.335996498782917	4.45431538809166	8.41613091998589e-06	0.00271395904469775
ZNF644	942.387245476076	-1.27907092263965	0.287321879851911	-4.45170038320402	8.51929811472285e-06	0.00271395904469775
PNISR	3169.39160572497	-1.28243465743326	0.288489499375199	-4.44534258685572	8.77519152213675e-06	0.00274370988258809
RPL22P1	1009.13128815605	2.42564592917892	0.546946285002046	4.43488875542842	9.21198451737472e-06	0.00282791175620645
CNTRL	518.776533278903	-1.53243752041853	0.346231262493783	-4.42605185153103	9.5973463977298e-06	0.00289359993891553
AC010531.6	149.20083075286	2.77778712656889	0.628377506122774	4.42057059570519	9.84406183482886e-06	0.00291591473717983
RGS1	268.36119578858	-2.78663721093609	0.635514683962197	-4.38485102116358	1.16065183936582e-05	0.00331620446500215
AL590867.2	277.249638709115	2.18008920093063	0.497391349454805	4.38304607291671	1.17031350513436e-05	0.00331620446500215
SDSL	199.252650875398	1.37155714315898	0.31303126670769	4.38153401602452	1.1784664054734e-05	0.00331620446500215
TTN	336.26089763931	-2.33936887477921	0.53467116875765	-4.3753413527326	1.21242595579826e-05	0.00335583603896686
SCIN	422.46868752921	-3.0631514945121	0.703763504280849	-4.35252961524657	1.34575686224871e-05	0.00366479981648502
RPSAP19	119.784628833895	2.30500099267222	0.530820148372948	4.34233892541087	1.40973834703388e-05	0.0037780987700508
EBLN2	24.8650347711739	-3.5742716009382	0.826589704784899	-4.32411821759663	1.5314316315623e-05	0.00401363949785511
SEMA6A-AS1	19.250754201145	-4.97509686116459	1.15194286015791	-4.31887468835268	1.56826791624246e-05	0.00401363949785511
AL645728.2	46.7404982757767	2.76921956339374	0.641204157590203	4.31877979987079	1.56894223441387e-05	0.00401363949785511
RPL23P8	21.1508167355424	3.97723113310904	0.922871589760809	4.30962571308524	1.63531078553335e-05	0.00406485820194712
VPS37D	137.29921336782	2.03580112021958	0.472411390879209	4.30938194870944	1.63711417751957e-05	0.00406485820194712
RPL13AP25	426.281881398869	2.19829214678698	0.51287342696456	4.28622742222689	1.81732944888436e-05	0.00435687303363851
NME1	259.361491632341	2.15744854673135	0.503446396109385	4.28535900426347	1.82444327883097e-05	0.00435687303363851
DNPH1	1668.9013205911	2.11845142840823	0.494454261802256	4.28442343825009	1.83213684783425e-05	0.00435687303363851
AP000350.6	20.1452397646688	-7.25632335039173	1.69729077059054	-4.27523879592359	1.90932535385412e-05	0.00447736795478792
YJU2	802.99933471268	1.72441594811928	0.404324284856247	4.26493290832723	1.99962279553258e-05	0.00459562530655213
AC004816.2	23.5244269947042	4.11263777793758	0.964874259674683	4.26235619481051	2.02282671460232e-05	0.00459562530655213
AP001269.4	63.9853952654282	2.96504211081868	0.69637716639374	4.25781064329471	2.06438689773946e-05	0.00459562530655213
GPRIN3	339.652277227788	-1.94430397523061	0.456693321191874	-4.25735145448674	2.06863020195429e-05	0.00459562530655213
YOD1	250.881571304819	-1.56073722117662	0.367679607947512	-4.24482943149631	2.18759761329573e-05	0.00475509898281243
C9orf16	2120.10384069675	1.7286449775954	0.407566635716357	4.24138000049257	2.22149652863409e-05	0.00475509898281243
RPL7AP6	1004.96602597822	1.93985379352865	0.457400923028061	4.24103602740138	2.22490416750878e-05	0.00475509898281243
ATP5MF	1524.52922520082	2.08514831660865	0.492199087892088	4.23639207772324	2.2714001623593e-05	0.00479379004265929
MRPL54	2291.8807576287	2.00766007388459	0.474424085407958	4.23178362067811	2.318453991059e-05	0.00482758217658982
CRIM1-DT	198.145895710744	1.85559591578018	0.438751757278295	4.22926150151737	2.34459688746959e-05	0.00482758217658982
GAMT	1105.55458897352	2.023863855544	0.480530727105701	4.21172620476113	2.53426601616863e-05	0.00515524667674591
FAM89B	341.933785348352	2.19701460808629	0.523724604788753	4.19498069786595	2.72894825969194e-05	0.00534606545467232
TSPO	17530.9247604464	2.09985816854581	0.500741517282764	4.19349723574058	2.74686425682255e-05	0.00534606545467232
NDUFB8	446.233390245238	2.55549028462416	0.609443462563619	4.19315398654784	2.75102563273195e-05	0.00534606545467232
GOLGA8O	75.5031573601551	-1.91096116993473	0.455766719671761	-4.19284929647998	2.75472455908844e-05	0.00534606545467232
ETHE1	334.707147386247	1.61748030825785	0.386310524690745	4.18699518878679	2.82671815269198e-05	0.00542344423750585
AL162151.2	34.4816433034224	2.87486328616533	0.688015102972146	4.1784886316394	2.9345266195401e-05	0.00556702780273203
IQGAP2	518.258336476272	-2.16250657892753	0.517870397113453	-4.17576789671911	2.96982513658329e-05	0.00557139195623026
CAVIN3	1634.99610259753	1.59772674176322	0.383587179008763	4.16522456744239	3.1104624023023e-05	0.00572305622706135
RPL21P28	404.501167978184	2.48894953461102	0.59763878999303	4.16463853465745	3.11846228908816e-05	0.00572305622706135
AC147067.1	102.756626216986	1.7056513776702	0.411524857111148	4.14471045477946	3.40243350380781e-05	0.00595140121611476
LINC01485	301.677410043082	2.44686590505677	0.590589478140343	4.14309092122924	3.42656016733884e-05	0.00595140121611476
FLYWCH2	1106.91173328886	1.75104448967131	0.422653823318123	4.14297562938012	3.42828388469828e-05	0.00595140121611476
ECSCR	157.195546184011	1.84026355939733	0.444358928339441	4.14138985858651	3.45207631456501e-05	0.00595140121611476
NAA10	762.784078808184	2.09471684430952	0.506036831154343	4.13945530314695	3.48131417935603e-05	0.00595140121611476
ANKRD12	1445.79069174939	-1.52119306560595	0.36784275112415	-4.13544391171794	3.54269138134752e-05	0.00595140121611476
ZNF436-AS1	567.122510235033	2.20725675001601	0.534013003588361	4.13333895463987	3.57530845550786e-05	0.00595140121611476
CXCL10	79.337709294121	-2.60179457861694	0.629551378358054	-4.13277560507092	3.58408601271205e-05	0.00595140121611476
NDUFA3	2514.6547359369	2.22556409694229	0.538789246827341	4.13067653084675	3.61697221920628e-05	0.00595140121611476
CENPC	731.894782917477	-1.08414289340824	0.262635548174099	-4.12793660624177	3.6603298696376e-05	0.00595140121611476
ABHD11	375.028170267651	1.64960231909752	0.399679360135347	4.12731425145123	3.67024680149271e-05	0.00595140121611476
PRPF38B	1304.08793046946	-1.19688001896851	0.290403032521981	-4.1214446301552	3.76503968389567e-05	0.00595140121611476
YIF1B	1186.14002643412	1.65471048857325	0.402413298318137	4.11196770953897	3.92301177490652e-05	0.00595140121611476
AC008147.2	19.5333733033543	-6.2596181277782	1.52279708983625	-4.11060552292709	3.94622884372037e-05	0.00595140121611476
KTN1	5428.58780530641	-1.18047599658465	0.287213293909573	-4.11010221886287	3.95484008967396e-05	0.00595140121611476
FAM153CP	22.8967215744587	-7.44109578649343	1.81060007027716	-4.10974014010414	3.96104607761603e-05	0.00595140121611476
ARPC4	2957.26372513267	1.62937354099856	0.396637438722566	4.1079670800775	3.99156979744579e-05	0.00595140121611476
ENSAP2	87.2914995555137	2.18268952443584	0.531430613290107	4.10719568999371	4.0049190580837e-05	0.00595140121611476
BAD	880.495474263028	1.92606017972962	0.469053940373442	4.10626585547106	4.021066590117e-05	0.00595140121611476
ANKRD44	628.601872049437	-1.57546097155051	0.38368137874837	-4.10617001192476	4.02273451974874e-05	0.00595140121611476
XIST	3297.18386993825	-3.21777475929823	0.784006649519226	-4.10426972943591	4.05594029976724e-05	0.00595140121611476
CLEC3B	2829.26062518303	1.73005705846006	0.421695002583093	4.10262641924281	4.08486527633717e-05	0.00595140121611476
MYSM1	838.679946051174	-1.54489882902506	0.376760048288397	-4.10048474100016	4.12285621956156e-05	0.00595140121611476
PIK3CA	1602.99355112829	-1.41346607221168	0.344826287669223	-4.09906704551351	4.14818868786874e-05	0.00595140121611476
AP005264.1	37.6722065402576	2.80706534702455	0.685249200740013	4.09641535370366	4.1959681136809e-05	0.00595140121611476
PEX11G	320.989006894942	1.85446727970097	0.452910577679132	4.09455502056034	4.22979962002948e-05	0.00595140121611476
OLR1	30.6183697087188	-4.99930840704276	1.22105686773935	-4.09424699137756	4.23542626657564e-05	0.00595140121611476
RPL10P6	44.8035007686882	3.60126750976056	0.879834639841253	4.09311857783905	4.25609926192182e-05	0.00595140121611476
ATXN7	601.998906665764	-1.49072878850629	0.364247243062489	-4.09262888573337	4.26510037402207e-05	0.00595140121611476
RPL10P9	6621.39933801057	3.09068559751908	0.755563644710648	4.09056949623707	4.30315240661967e-05	0.00595528075683332
MICOS13	2924.47744379072	2.18177574118867	0.533751626478428	4.0876235929875	4.35814508178342e-05	0.00596279646191309
LAMTOR2	1593.67288323335	1.63093330231439	0.39910231874439	4.08650420134226	4.37921559628775e-05	0.00596279646191309
HOOK1	16.7613793175358	-6.99182552685738	1.71201713761299	-4.08396935594106	4.42728717836963e-05	0.00596423185982441
NPAT	408.83435223869	-1.68277872526356	0.412372467639268	-4.08072521159587	4.48954056519123e-05	0.00596423185982441
ZNF141	355.050633453002	-1.63449512094835	0.400783696633198	-4.0782475302239	4.53764415374244e-05	0.00596423185982441
C7orf50	3275.2888647765	1.8290954326132	0.448534669854745	4.07793545414347	4.54373758161906e-05	0.00596423185982441
RN7SL1	209.87108344071	2.99386847917953	0.734283872573167	4.077263019121	4.55689356738539e-05	0.00596423185982441
PRPS1P2	37.9714013656727	-2.82089432751467	0.692854232514324	-4.07141097670403	4.67292209839027e-05	0.00606204034702354
SLC25A10	787.849398834622	2.75689534557626	0.677465221327776	4.06942712154725	4.7128878568149e-05	0.00606204034702354
AC099677.1	43.4452612735257	-3.05432058538031	0.750937465627042	-4.06734345426475	4.75521323901444e-05	0.00606204034702354
PHPT1	3062.93242771822	1.9309541241674	0.474860160710771	4.06636370858558	4.77523907933032e-05	0.00606204034702354
AC093525.8	29.6948247309248	-3.51765938929174	0.866240361021925	-4.06083524570694	4.88974692352011e-05	0.00616108112363534
AC021078.1	230.911412353833	-2.17705887852319	0.53663903036797	-4.05684036256252	4.97410550751699e-05	0.00622094795473458
TMSB10	32241.9388438862	1.69214326379618	0.417659589822616	4.05148907155431	5.08927035930228e-05	0.00628974278222881
MARCHF1	326.576793066226	-2.49701432452904	0.616420346474143	-4.050830474386	5.10361739614633e-05	0.00628974278222881
AKAP9	1369.84381740694	-1.87066565004049	0.462681748129823	-4.04309367638077	5.27505328203708e-05	0.00645391301550101
WASHC4	1769.48550946321	-1.25036490820252	0.309804474816715	-4.03598078737324	5.4374665900789e-05	0.00659741317230359
FOXN2	1252.02957660756	-1.1312645899033	0.280393609249192	-4.03455910757908	5.470491850998e-05	0.00659741317230359
AC241377.4	18.5322774397787	4.94939900751922	1.22958339557193	4.02526500060375	5.69111894582906e-05	0.00681481221853743
BCAT1	418.395313645793	-2.45116022080767	0.610016654819164	-4.01818573549325	5.86479615120987e-05	0.00690944737876833
AL365361.1	25.3115180738987	-3.66502886454625	0.912226473393002	-4.0176743072521	5.87753562638948e-05	0.00690944737876833
AP004609.5	107.845549709911	2.02882442982819	0.505257462892867	4.01542694334904	5.93382781416189e-05	0.00690944737876833
ATP6V1F	2419.21761851058	1.71886539268084	0.42813052130252	4.01481629352531	5.94921141309899e-05	0.00690944737876833
SERF2	8138.97003999102	2.00580813861976	0.49972732003878	4.01380524575704	5.97476496861038e-05	0.00690944737876833
LYSMD3	683.534090678925	-1.07694373200811	0.268716065033692	-4.00773854690481	6.13029304269197e-05	0.00704107943760621
NBEAL1	625.955792733305	-2.2031881181887	0.550001214496202	-4.00578773304494	6.18111394430643e-05	0.00705148161051823
CKMT2	847.640787317245	2.15336999698032	0.538205669673344	4.00101693147766	6.3070844226569e-05	0.00714690022766034
NPC1L1	71.3500741330703	2.08165650918092	0.520589838996043	3.99864990295506	6.3704828662159e-05	0.00717061551421262
AC244090.1	196.50163601524	1.88735105234462	0.472494166922877	3.99444307352198	6.4846498899554e-05	0.00725078336039781
MANEA	789.846424738944	-1.14234764159236	0.286852899285396	-3.9823465073498	6.82381943722548e-05	0.00757982680119178
RAB11B-AS1	230.093332942215	1.76642491928324	0.445011800420945	3.96938894117491	7.20571817803954e-05	0.00791666050953766
USP15	1423.99708827299	-1.10803391245858	0.279269766660152	-3.96761140924704	7.25965778755703e-05	0.00791666050953766
IGHG3	497.843742542607	-2.94562047637447	0.742466111977732	-3.96734669617192	7.26772316381389e-05	0.00791666050953766
DEPP1	30718.878347481	1.66916268152169	0.420994907618786	3.96480492118714	7.3455994947198e-05	0.00795019883774674
ROMO1	2195.6956657617	1.81333492266439	0.457964498497541	3.9595534776461	7.50900289587592e-05	0.00807528693592159
ATP6V0E2-AS1	198.141383080399	1.77831036629342	0.449335115269565	3.95764832496248	7.56912862994164e-05	0.00808842834100852
NFE2L3	322.192837638563	-1.23871471741242	0.313217428538218	-3.95480776147575	7.6596215228814e-05	0.00813365093033519
DOCK11	3884.99695323001	-1.380284416198	0.349772710416103	-3.94623243922022	7.93905462290501e-05	0.00833293574473734
LINC02716	140.377444745671	1.92485927368089	0.487797282996832	3.94602295005688	7.94600008826529e-05	0.00833293574473734
RARRES2	36873.3352930427	2.39619435043856	0.608187733035767	3.93989260269681	8.15180944585713e-05	0.00849599695579332
AC008622.2	23.1098384857052	3.2525335495715	0.826009950180849	3.93764451488675	8.22853756716735e-05	0.00852335142846954
RHOC	5896.75268246623	1.62013963915577	0.411782734976016	3.9344525681732	8.33865332867192e-05	0.00858474529276199
BRWD3	361.551876106026	-1.84759388868125	0.471009430674355	-3.92262610546037	8.75890224225585e-05	0.00896274578534835
TMEM161B	306.946008338642	-1.47304664310452	0.375914035423349	-3.9185731425154	8.90747004640052e-05	0.00905986290743532
ARHGAP5	984.917278179129	-1.89258392334607	0.4832711238551	-3.91619492646022	8.99575231742208e-05	0.00908879212309444
GOLGA4	2496.33844094614	-1.42191421631992	0.363204285834862	-3.91491585252498	9.04357425183526e-05	0.00908879212309444
ZNF428	1024.95056383284	1.97735393444464	0.505810473453441	3.90927835270824	9.25722482755584e-05	0.00924846059103271
RICTOR	991.035544419405	-1.77829179409231	0.455499322323216	-3.90404926405238	9.45965121768528e-05	0.00934710593532916
PAXX	897.896371958594	1.68526008393792	0.431689659926133	3.90386947008712	9.46668511573849e-05	0.00934710593532916
TUT4	720.241007731296	-1.48182519098786	0.380273378324462	-3.89673659911979	9.74975566966375e-05	0.00957063225154667
SGO2	136.040378388608	-2.16842127442199	0.556873377128317	-3.89392160495102	9.86365381369546e-05	0.00962646999944706
STX10	1637.14608393476	1.49751470892179	0.384853229745499	3.89113197753878	9.97776397781223e-05	0.00968187166674608
MNS1	56.78919312923	-1.70413934456365	0.438567981208457	-3.88569028652743	0.000102039529540753	0.00984477381009183
AL139289.1	78.5302988190723	1.97974226947858	0.509678713461408	3.88429459027915	0.000102627414110953	0.00984523443096213
SNCG	7919.27356768518	2.09742579407115	0.540333557019998	3.88172410693626	0.000103718508210374	0.00989369091877941
TMEM160	1057.05132582144	1.69013055165956	0.435704927854606	3.87907146238096	0.000104855949949308	0.00994599920755121
COX7A1	3915.93013981695	1.8037417641742	0.465754964560833	3.8727268658853	0.000107624417082018	0.0101049876640565
ITGA4	244.082731733147	-2.14742676513291	0.55453383815577	-3.8724900400572	0.000107729079574163	0.0101049876640565
ACSM3	33.6956049070504	-3.6559462256584	0.944742829317326	-3.86977927982814	0.000108933930147332	0.0101615495945169
RABAC1	433.557062780484	1.90386677572299	0.492732102547792	3.86389838591515	0.000111591657898622	0.0102988805583191
STOML1	853.606487889631	1.37233001906149	0.355207635148917	3.86345867392786	0.000111792813367382	0.0102988805583191
SMC5	878.168589623242	-1.33481581014193	0.345584066087716	-3.86249234593799	0.000112236082843562	0.0102988805583191
BTAF1	1149.47444938018	-1.61337201225614	0.418560924709776	-3.85456911290711	0.00011593363082596	0.0105806671506243
AC018738.1	70.1386805237065	3.28755610307524	0.853571143590436	3.85153144850535	0.000117381452232285	0.0106552066639242
NUAK2	168.396877858756	-2.43045537402053	0.631358139280658	-3.84956686673855	0.000118326878972572	0.0106835883667
ATP5IF1	1625.93953660286	1.46149627108137	0.379943748372938	3.84661223494278	0.000119762283044039	0.0107556722708275
LINC01436	31.4931072207189	2.73118177134635	0.710593672120555	3.84352109862723	0.000121281567302442	0.0108291780439711
S100A6	19915.1374872165	1.25641884829473	0.327087286571986	3.84123412885451	0.000122417281566459	0.0108291780439711
POLK	749.354251629681	-1.36767137453638	0.35606627110908	-3.84105849250011	0.000122504916275675	0.0108291780439711
RPL9P7	708.612224066773	2.04410511173784	0.533085574230802	3.83447838498972	0.000125831036353215	0.0110442758525871
AC068228.4	17.3687838001911	4.55624764375044	1.1884825533054	3.83366809304742	0.000126246460527678	0.0110442758525871
RAB13	702.545399385658	1.52926155395127	0.399400704950681	3.82889047263977	0.000128722274114585	0.0111769646099754
HAUS6	560.082595012754	-1.17006206388835	0.305763379538261	-3.82669129853051	0.000129877224088642	0.0111769646099754
PEBP4	35.8911734072332	3.14720037080567	0.822459705135975	3.82657089599951	0.000129940737539725	0.0111769646099754
MIEN1	732.05983778607	1.67564574901163	0.437999357497183	3.82568083795055	0.000130411160161404	0.0111769646099754
RPS2P55	41.2634209110087	2.62596839452	0.686714876669581	3.82395734202728	0.000131326646185575	0.0111908705996627
NAA38	2037.68461367432	1.67019328404601	0.437067360202191	3.82136356115307	0.000132715832077677	0.0111908705996627
NDUFB3	1292.59384118275	1.78720245154493	0.467794781172362	3.82048394611401	0.000133190074938634	0.0111908705996627
PNN	1595.3844791761	-1.1584682820958	0.30323061405579	-3.82041993254236	0.000133224649995985	0.0111908705996627
VAMP5	3012.35340547631	1.48812174701852	0.389860191684442	3.8170651396566	0.000135048524438397	0.0112663871957006
ZFC3H1	967.315582654167	-1.62649861531082	0.426195840962511	-3.81631742730661	0.00013545822084383	0.0112663871957006
AC133134.1	22.5071847500012	2.5275392074131	0.663366767177041	3.81016857110442	0.000138872069364691	0.0114937059762424
PSMA3-AS1	877.450617627328	-1.16146585568536	0.3050151327881	-3.80789584132617	0.000140154279573133	0.011535245674339
SRSF11	4012.58879219401	-1.02019681269383	0.268106133040931	-3.80519759515566	0.000141691031506566	0.011535245674339
MAMDC4	264.140523583177	2.29911987516648	0.604436533401258	3.80374075377107	0.000142527340541706	0.011535245674339
PAXBP1	684.735977376465	-1.34798401049483	0.354454109356164	-3.80298598581161	0.000142962445875393	0.011535245674339
SPSB2	343.549969954292	1.58254262351491	0.416146778852478	3.80284722587246	0.000143042573603693	0.011535245674339
FTLP3	119.628542365185	1.72109255071138	0.452668607118655	3.8021027383952	0.000143473204904714	0.011535245674339
ARAP2	256.544594008889	-2.42768987910805	0.639105177441941	-3.79857645470035	0.000145529539150438	0.0115801952411703
RBM25	2363.83788757787	-1.08932527320692	0.286864796265481	-3.79734734755949	0.000146252786119531	0.0115801952411703
AF274858.1	81.1302538312271	2.22673739349518	0.586505006300762	3.79662128979902	0.000146681611086999	0.0115801952411703
C16orf86	236.573620909383	1.26879727245115	0.334205167085008	3.79646216579417	0.000146775751102254	0.0115801952411703
NOSIP	2101.11451887635	1.4713139235051	0.387710553611389	3.79487715719966	0.000147716575348589	0.0116002170148166
ARGLU1	4673.0438734722	-1.26731731067628	0.334178785204775	-3.79233322635878	0.000149238472711808	0.0116066679874734
MIR17HG	66.6668705953881	-2.31818513786549	0.611339352782433	-3.79197761000427	0.00014945239121856	0.0116066679874734
FGL2	4561.67172245606	-1.33653937013174	0.352528025466316	-3.7912996232393	0.000149861029452097	0.0116066679874734
RAB27A	732.505357938129	-1.19301635178994	0.315046437914316	-3.78679524100638	0.00015260275024297	0.0117575812158866
NDUFB7	6893.95789244503	2.02850374386785	0.535816162278356	3.78582037399245	0.000153202313876751	0.0117575812158866
KIF19	502.213616277367	2.46003662669238	0.650649440911603	3.78089409136463	0.00015626614485507	0.011938450632276
TRIR	8237.21375208461	1.6679903922091	0.441585670506026	3.77727472519137	0.000158553807491413	0.012058659845428
LEF1	44.0339725860119	-2.64588570279776	0.701448222027915	-3.77203280257579	0.000161922962311924	0.0122596739716347
NFKBIL1	1061.25145658061	1.88906534429574	0.501218472965083	3.76894597104633	0.000163938365432879	0.0123379159373218
AAMDC	610.73639356998	1.58323549425208	0.420265148718182	3.7672300429407	0.000165068883546251	0.0123379159373218
IKZF3	97.1111309557669	-2.99177017569474	0.794181906914938	-3.76710946150423	0.000165148602335627	0.0123379159373218
INTU	436.739665064982	-1.32656327255122	0.352806591755365	-3.76002972606321	0.000169893168110056	0.0126364592527321
PMVK	1704.46590554275	1.75799917992574	0.467810271944699	3.75793197660601	0.000171323437622076	0.0126869514070664
AP1S1	1120.2775273903	1.42861458497601	0.380654876510505	3.75304422229457	0.000174700021442693	0.0128316555110331
UQCC2	510.232267818798	1.72446859640427	0.459822389344654	3.75029280079643	0.000176628203127999	0.0128316555110331
CIAO3	817.803090598976	1.4832430000553	0.395599524384067	3.74935486174978	0.000177290067055323	0.0128316555110331
CD28	229.18681390514	-2.26686525729659	0.604680657281188	-3.74886351994299	0.000177637716359484	0.0128316555110331
MRPL52	872.110699219253	1.64619413276033	0.439149156933659	3.74859909615861	0.000177825074844595	0.0128316555110331
ZNF518A	694.200221865253	-1.50822002436182	0.402344183825876	-3.74858164972142	0.000177837443116664	0.0128316555110331
TCEA2	1476.91937892051	1.31954596258202	0.352287700478136	3.74564868654536	0.00017992824108009	0.0129272698825372
HMBS	320.430743737425	1.31830685262376	0.352074242662677	3.74440016586739	0.000180825258666541	0.0129366680818893
RESF1	1396.18357720027	-1.63390820308652	0.436703193068934	-3.74146154417654	0.000182953175680188	0.013003604614618
AGT	580.653914515287	2.81193784756251	0.751828435218387	3.74013234381819	0.000183923389811277	0.013003604614618
OST4	2905.88532334498	1.804951841814	0.482712893019487	3.73918299659158	0.000184619299077574	0.013003604614618
FAM167B	158.736812201692	1.67169686967613	0.447111609160058	3.73888048403972	0.000184841572347094	0.013003604614618
MS4A4E	97.6769729350383	-2.64286072470388	0.707235198244071	-3.73689082679368	0.000186309767508722	0.0130525066996567
FLOT1	7629.53893983816	1.13554957614284	0.304126703426727	3.73380424457344	0.000188609109205208	0.0131589925612427
CCL18	231.832989215105	-3.19597651479294	0.856643670810773	-3.73081203269511	0.000190863589777818	0.0132614849786365
U2SURP	2434.4814746872	-1.05216543581159	0.282628246795642	-3.72278938054049	0.000197033879528751	0.0135900744157231
AURKAIP1	5767.81901348397	2.03672716837307	0.547208838116232	3.72202900703233	0.000197628313059991	0.0135900744157231
CALB1	16.4914621621734	-4.05790292034238	1.09038122505455	-3.72154511385628	0.0001980074808261	0.0135900744157231
AC243964.3	34.4339041941763	2.59888945292483	0.698955869989508	3.71824540648588	0.000200611336156048	0.0136778635250057
DNAJC27-AS1	165.713254854992	2.19290860861707	0.589828723452902	3.71787354773029	0.000200906784778572	0.0136778635250057
TPPP3	2404.89685819671	1.40813086362415	0.378913056726696	3.71623737589969	0.000202211616347423	0.0137114093590758
AC027279.1	17.1001300169135	4.90064789731823	1.32010296072092	3.71232248024195	0.00020536609451228	0.0138301108376256
SMCHD1	2112.75030169546	-1.54336541893134	0.415773524536152	-3.7120339027194	0.000205600439483774	0.0138301108376256
PTMS	10023.1157134077	1.42988547735237	0.385438754120745	3.70976053151217	0.000207455377797669	0.0138995103124438
CCDC124	3077.06339278886	1.70810196344761	0.460592548536539	3.70848805278079	0.000208500496045692	0.0139143176886777
ZNF511	301.32629062589	1.95726023039392	0.528050571341231	3.70657724206708	0.00021007918434035	0.0139644761748128
DGCR6L	2866.37709353941	1.79880279493741	0.485516694731991	3.70492470074661	0.000211453539355744	0.0140007119940485
RASA2	629.064436662612	-1.2780694518584	0.345327929296843	-3.70103123272077	0.000214725041753886	0.0141238145341357
MYL6	34035.3655860932	1.57998721682556	0.426940111614547	3.70072329547713	0.000214985805216351	0.0141238145341357
MHENCR	286.201282073904	1.73883214835473	0.470176581064363	3.69825341878671	0.000217088097525353	0.0142066489868917
RO60	968.328780523849	-1.17288245205254	0.317279556978775	-3.69668459960377	0.000218433441754019	0.0142150468662497
ALDOA	185.915020670347	1.42864831802669	0.386609050198593	3.69533076707031	0.000219600712093191	0.0142150468662497
MZT2B	1671.00681000482	2.07424757477736	0.561394001520486	3.69481606351234	0.000220046022424639	0.0142150468662497
MS4A7	1099.49353933797	-1.99016522985538	0.538727653854339	-3.69419541695456	0.000220584119815056	0.0142150468662497
METTL26	2298.54829308867	1.85288562196567	0.501871160233224	3.69195476604915	0.000222537050502404	0.0142863709531657
MRPL55	1539.15664966732	1.77643697507389	0.482311149244848	3.68317626050165	0.000230345768896558	0.0145881957925459
POLR2I	456.317272846868	2.1192487245932	0.575409225046318	3.68302875996228	0.000230479145098302	0.0145881957925459
IL34	172.889405932655	1.33162027383811	0.361572609100844	3.6828571642901	0.000230634400339033	0.0145881957925459
LRRK2	1275.13468176206	-1.97144686892777	0.535413389434888	-3.68210229297509	0.000231318554339859	0.0145881957925459
MSR1	1119.6340017781	-2.20686279723213	0.599391629959001	-3.68183786180512	0.000231558663373745	0.0145881957925459
AC022382.2	18.3220036025398	-3.86830921002861	1.05185836814121	-3.67759512800614	0.000235443280456254	0.0147351962490924
AC090772.5	56.4156186347778	2.95538042121663	0.803663638037426	3.67738476812733	0.000235637466669922	0.0147351962490924
MMP17	525.165103267133	2.13289653688094	0.580608432550075	3.67355418438052	0.000239199924985743	0.0148769206633521
SF3B1	8426.93535293509	-1.04266453769612	0.283868333365422	-3.67305688991347	0.00023966609929115	0.0148769206633521
APRT	2914.8515830289	1.74747822919755	0.476035263823951	3.67090079663468	0.000241697143295013	0.0149480387083992
MRPL12	378.107755831705	2.67204561229202	0.728579925162929	3.66747081549699	0.000244961499484625	0.0150946348806511
GOLGA8Q	42.1762398286354	-3.26140047511769	0.889529860101472	-3.66643169768989	0.000245958574588454	0.0151009620849144
NDUFB1	1793.72861914643	1.8488499968046	0.504403010462056	3.66542220894156	0.000246930864023577	0.0151057272035292
CCDC12	1183.39152656105	1.58066262915689	0.432304282745257	3.65636587988262	0.000255816158136426	0.0155366906977533
DMXL2	701.3541038338	-1.92520126857902	0.52696777680106	-3.65335671996093	0.00025883424750608	0.0156636467200453
MEA1	1674.98490047813	1.72233346149936	0.471612866516609	3.6520069399733	0.000260198851394395	0.015689990739082
AL139407.1	25.3156044158843	-3.6841445948508	1.0095935707717	-3.64913634704978	0.000263123429106804	0.0158098789218479
HRAS	1480.96482261878	1.62429356811761	0.445497009949823	3.6460257461673	0.000266327304247709	0.015945639024533
NEMF	741.897829596979	-1.52920311074314	0.41957276557316	-3.64466723347537	0.000267737995520055	0.0159734569482707
DYNLRB1	350.008874490301	2.15698230827679	0.592052003109069	3.6432311637318	0.000269236836512589	0.0160035323383568
H1-2	3207.81197213991	2.28344007149494	0.626910257094007	3.64237152870914	0.000270137805995717	0.0160035323383568
JOSD2	1677.1970079492	1.77940115612448	0.488751413057108	3.64070795211504	0.000271889405475607	0.0160058398938336
PNKD	2293.6981923411	1.54500586362083	0.424389852325728	3.64053441700817	0.000272072734513755	0.0160058398938336
WDR18	1123.82488262812	1.57576807201595	0.43329680996946	3.63669437614143	0.000276159268161755	0.0161419341692185
STARD4-AS1	68.295060873551	-2.9227325259181	0.803706993837975	-3.63656475348194	0.000276298209837961	0.0161419341692185
ELP6	738.603178588564	1.33714317092143	0.368002499823723	3.63351654285484	0.000279584512548596	0.0162254966359165
MECR	1285.70617661534	1.47411513236805	0.405706102542703	3.6334556545471	0.000279650528373117	0.0162254966359165
AC024051.10	21.244541029139	3.36659342361097	0.926895598028997	3.63211717778128	0.000281105415744338	0.0162540542446144
LAGE3	581.556525713284	1.68002845279655	0.463230042710828	3.62676920297527	0.0002869895960456	0.0164366101324025
AL683813.2	22.1663460949486	-2.91191048736811	0.802977938143451	-3.62638915597193	0.000287412109235524	0.0164366101324025
NIN	1298.08517775414	-1.61816452928722	0.446280014640406	-3.62589512459138	0.00028796221451529	0.0164366101324025
USP32P3	50.6900941147266	-2.72590525856013	0.751974322547417	-3.62499779158117	0.000288963921056345	0.0164366101324025
FBXO11	910.838371921623	-1.56222519089417	0.43104137107724	-3.62430452322923	0.000289740061369256	0.0164366101324025
RPS23	8109.05742191994	1.2908618425945	0.356200010025482	3.62398036570004	0.00029010363773134	0.0164366101324025
BCL7C	1040.56180140011	1.50484172830685	0.415769859503287	3.61941033942349	0.000295275096513972	0.0166736613028158
LAMTOR4	3558.84937789954	1.63958948953322	0.453376721292727	3.61639540040391	0.000298733951209029	0.0168127467740442
AC026979.2	71.5760384589423	2.29231167816965	0.634689488371841	3.61170575559725	0.00030418959720033	0.0170629141499348
TPR	2431.05616363085	-1.43877290079192	0.398759297014551	-3.60812377683428	0.000308419349458669	0.0172244267740759
ACADVL	20308.0517135028	1.51220737289338	0.419222545599417	3.60717091379515	0.00030955376842469	0.0172244267740759
LENG8	3749.44693918801	-1.48320495528956	0.411237319149664	-3.60668861074297	0.000310129456249649	0.0172244267740759
ATP5PD	2906.90012004308	1.7012389895105	0.472215294333593	3.60267659672344	0.000314957285798547	0.0174352092243366
TMEM141	638.944935787384	1.84666519698844	0.512782959959006	3.60126084754468	0.000316677647283943	0.0174536223080074
CIB1	3001.48104287623	1.7475345544692	0.485331429793522	3.60070345168593	0.000317357382643821	0.0174536223080074
BDP1	978.078210056921	-1.55753974333208	0.433512154569041	-3.5928398475481	0.00032709363791422	0.0179280916863257
STX1A	80.3083992413361	1.99645660560389	0.55586612402298	3.59161409433426	0.000328636243444698	0.0179280916863257
BORCS6	297.111913002958	1.60139670025585	0.445963884593846	3.59086633599108	0.000329580635050863	0.0179280916863257
NUDT8	631.668544097408	1.98520571003176	0.552927910063755	3.59035178709437	0.000330231966029809	0.0179280916863257
AL139100.2	41.4186195974674	2.59320080962848	0.722444900581487	3.58947901430441	0.000331339502321064	0.0179305646063745
COX5B	10268.2917870834	2.15423395435121	0.600936453338083	3.58479493527954	0.000337343156144083	0.018197130505868
STARD4	191.265831495936	-1.75830242091061	0.490659256913802	-3.58355089837733	0.000338954677379183	0.0182258304868475
MOB2	1935.25256651005	1.29842679292656	0.362432247489234	3.58253660352101	0.000340273918709251	0.0182386820428158
CILK1	1002.51358506508	-1.4382710607033	0.401596424231321	-3.5813841307383	0.000341778710321427	0.0182613662818575
TFEC	217.517091307125	-2.64437519934347	0.739010958198965	-3.57826250071859	0.000345885971987873	0.0182825475001574
FAM174C	1482.61328899755	1.54045756356767	0.430530884716429	3.57804194368611	0.000346177907695823	0.0182825475001574
CYSLTR2	61.9650639989912	-2.94018681190384	0.821771319656025	-3.577864962645	0.000346412331615685	0.0182825475001574
ERAP1	2860.21642947572	-1.2913372120853	0.360983934067745	-3.57727059355213	0.000347200702773518	0.0182825475001574
CREBZF	1585.98922264744	-1.22873689261416	0.343660321124023	-3.57544009909346	0.00034963922672218	0.0182825475001574
IGFBP4	38178.5008811037	1.13252328749935	0.316794009922232	3.57495171003193	0.000350292544406618	0.0182825475001574
MPHOSPH9	290.754760577702	-1.34133341031699	0.375318937296365	-3.57384953708803	0.000351771118611506	0.0182825475001574
SH2D1A	34.8960716808714	-2.73638323731217	0.765749961478545	-3.57346833165833	0.000352283866010037	0.0182825475001574
FPGT-TNNI3K	26.110227468504	-3.16272938644736	0.885134574897327	-3.57316217911184	0.000352696168183315	0.0182825475001574
AC027309.2	229.457880250106	1.92073090971963	0.537606700936357	3.57274361791672	0.000353260583811131	0.0182825475001574
UQCC3	278.508608839057	1.75955541968224	0.492578442918031	3.57213240851274	0.00035408629664484	0.0182825475001574
RPLP2	69157.5055754373	1.89643131032678	0.531151563212659	3.57041462677104	0.000356416607973216	0.0183467622226213
DDX60	817.670336720423	-1.35384973031737	0.379467413784013	-3.56776282004535	0.000360042177543895	0.0184377509517809
APOA1	31.5615449812788	3.36813650858079	0.944109992385505	3.56752553806834	0.000360368266648169	0.0184377509517809
NUDT14	1132.93516665067	1.87664251236232	0.526224309490726	3.5662406287891	0.000362138878885142	0.0184426848888858
FADS2	711.036014621999	2.20110178605309	0.617268994929618	3.56587128809874	0.000362649335649734	0.0184426848888858
ARHGEF16	388.986758166291	2.24327544808924	0.629409805395518	3.56409358236734	0.000365115685352451	0.0185123520465189
COPS9	2026.58231070079	1.48500568932994	0.416767579690762	3.56315069044431	0.000366430189317445	0.0185233751989094
S100A16	3682.56637865365	1.36789470033534	0.384097684285009	3.56131983165078	0.000368995271900747	0.0185537824830702
CHML	261.982990521609	-1.78577803920679	0.501489295968656	-3.56094946305375	0.000369516205571787	0.0185537824830702
POP7	770.463287531838	1.45748130318033	0.409361970618907	3.56037298964727	0.00037032839947848	0.0185537824830702
CD8A	145.785444663741	-2.26115935759896	0.635361983108322	-3.5588521468296	0.00037247913287711	0.018584697724607
TET2	704.267838665938	-1.68625002064195	0.473897443676923	-3.55825937265773	0.000373320575690014	0.018584697724607
PSENEN	281.733936699228	2.46516809813407	0.69302755565537	3.55709968242584	0.000374971896894024	0.018584697724607
MRPL41	5241.92121437096	1.88514725936001	0.530006804061078	3.55683595930358	0.000375348372665896	0.018584697724607
TMEM191C	21.5599350396161	2.91564846526198	0.820071133083898	3.55536044086518	0.000377461263746785	0.0186282525564002
PPIA	22294.4620336537	1.37733400552486	0.387470246009721	3.55468328138492	0.000378434649777616	0.0186282525564002
NDUFAF8	1737.29703608647	1.51539663855849	0.426719454438799	3.55127150354901	0.000383374716823539	0.018762025272025
CYP1B1	1299.50636751013	-1.87335344146487	0.527930061873117	-3.5484879092093	0.000387449786021266	0.0188747945523309
PPP1R14BP3	304.076300363628	1.71697747288553	0.483932666536649	3.54796770627904	0.000388215817110319	0.0188747945523309
COX6A1	2004.5606833085	2.11225436799388	0.595538720576752	3.54679602687841	0.000389946374660741	0.0188747945523309
AC011979.1	38.9953861970273	2.45150860517847	0.691216510935811	3.54665805343606	0.000390150633662845	0.0188747945523309
FIS1	6543.75480931175	1.68707224490325	0.475856851470389	3.54533561866394	0.000392113473951165	0.0188848922795909
CYSRT1	22.4050388117293	3.01670966017626	0.850973233453086	3.54501121960679	0.000392596374682328	0.0188848922795909
GSTZ1	936.430176832769	1.64670068422576	0.465055157594084	3.5408717811986	0.000398807332146281	0.0191042324150234
NENF	3399.52160072745	1.50329739807665	0.424666503479571	3.53994813756005	0.000400205669661428	0.0191042324150234
MTCO3P12	204.752004645847	2.2781303356492	0.643632151825657	3.53949119724255	0.000400899140473376	0.0191042324150234
EIF5A	6040.85417470887	1.54266404129441	0.436060632056758	3.53772830630952	0.000403585107891333	0.0191042324150234
PIN1	3179.73584972069	1.64215002729495	0.464286165949475	3.53693507954673	0.000404799156015243	0.0191042324150234
SSNA1	2286.61529011393	1.76190632135918	0.498146602196252	3.53692329445028	0.000404817219014575	0.0191042324150234
SIL1	1828.42431317163	1.68045438219406	0.475140301326095	3.53675404402445	0.000405076711950864	0.0191042324150234
TRMT112	3740.45510831745	1.57720971442475	0.446090693169758	3.5356256890671	0.000406810668695445	0.0191325663795373
PHLDA3	10385.351064989	1.85889410643129	0.525978989756591	3.53416038023027	0.000409072775519203	0.0191855131718506
HCFC1R1	1383.50733801308	1.32828291659489	0.376260967290049	3.53021714200547	0.000415218735238764	0.0193944294475095
SLC22A18AS	155.648788514499	1.63824652402019	0.464114674338821	3.52983134255352	0.000415824654110308	0.0193944294475095
AC093249.6	68.2840928930799	2.02277376974459	0.573282097920692	3.5284090975128	0.000418065507488597	0.0194452287284779
HSPB1P1	23.0245192749819	2.49957726132843	0.708792702554341	3.52652792885773	0.000421046754778492	0.0195300917793408
GFER	635.98266728859	1.55359322708315	0.441482947058939	3.51903337927964	0.00043312220995374	0.0199782201947992
AHCTF1	1488.43047066228	-1.1700874902727	0.332568175858979	-3.51833872032562	0.000434257688432321	0.0199782201947992
ATM	1401.77950064966	-1.63071597956841	0.464030765195194	-3.51424108460234	0.000441012362314919	0.0201838559483559
PRPF4B	1766.38243428814	-1.06779587011853	0.303853732725273	-3.51417723436022	0.00044111838693102	0.0201838559483559
USP37	124.31678813027	-1.89563049081035	0.539651023700887	-3.51269692367164	0.000443583152991412	0.0202211565590432
ELOVL1	3513.31285151226	1.08392127158513	0.308770840368065	3.51043923154485	0.000447367049343456	0.0202779412829807
ZMAT5	344.030261784327	1.53550083766023	0.437455157983231	3.51007596924733	0.000447978683875372	0.0202779412829807
LHFPL5	15.9288808945464	-3.65811903332883	1.04264248200973	-3.50850756270519	0.000450628422225604	0.0203433429969441
DTYMK	733.966425558642	1.27576493983108	0.363711796452414	3.50762596174962	0.000452124253863476	0.0203564424059491
SNHG7	3066.61158813299	1.42789518081284	0.407416057394942	3.50475921332835	0.000457020422538761	0.0205221617397458
NUDT22	557.825384921126	1.38618535608854	0.395612079034588	3.50390048623199	0.0004584966595916	0.0205228464606367
KIF20B	133.474301061657	-1.56976077597241	0.44807579244105	-3.50333761040869	0.0004594667118053	0.0205228464606367
ALG10B	322.776660597664	-1.37305546660084	0.392024392289324	-3.50247457456039	0.000460957775389376	0.0205351215822539
SNF8	919.403067938748	1.22748828770626	0.350785912945113	3.49925194372991	0.000466565500165584	0.0207276247857703
RPS20P14	1051.45248609729	1.8855899656488	0.538957907139567	3.4985848443272	0.000467734248008676	0.0207276247857703
AL078622.1	18.8565707482414	-3.92739876785686	1.12293455284849	-3.49744226668813	0.000469742373945028	0.0207621210515389
AC090825.1	118.534791535953	-1.52051877532465	0.434957175444754	-3.49578961140229	0.000472661215908934	0.0208365847765181
NDUFS6	2245.41920748979	1.72940615969795	0.494992191254639	3.49380493319397	0.000476188818786754	0.0209374271260301
PODXL2	582.808361196986	1.76560762182706	0.505584842553909	3.49220837576592	0.000479044376229954	0.0209575669108994
CD2BP2	2422.83544927076	1.23252030471685	0.35293914400695	3.49216097348663	0.000479129402251077	0.0209575669108994
ELOB	6110.17754922232	1.64498604889622	0.471286189306762	3.49041853171193	0.000482264626561158	0.0210348739400219
ATP2B1	1037.31558497479	-1.4269128232504	0.408881383276576	-3.48979650727999	0.000483388479550374	0.0210348739400219
YPEL3	5303.99502431085	1.48820400494247	0.42654078457489	3.489007519939	0.000484817509714499	0.0210428247661172
PDZD8	1052.78276897885	-1.22386817640061	0.350884562371673	-3.48795104614557	0.000486737187485519	0.0210719760859115
LINC02202	712.321227416506	1.28510028258228	0.368680012695249	3.48567928374394	0.000490889154689967	0.0211973720915228
F5	53.1300570422336	-2.73161779627229	0.784610474029904	-3.48149545116598	0.000498622250580498	0.0214080994982669
CISD3	1995.46452006519	1.70455484598448	0.489655973363373	3.48112744193878	0.000499307859451957	0.0214080994982669
CNPPD1	3079.09205529913	1.18693501215865	0.341118112980317	3.47954261879708	0.000502270473331541	0.0214080994982669
NDUFA2	1258.77849129014	1.80234977737391	0.518029116544885	3.47924415792514	0.00050283023641785	0.0214080994982669
SLC27A5	149.224655734087	1.69722579931954	0.487880072344296	3.47877664107955	0.00050370823302467	0.0214080994982669
ZNHIT1	4360.05393058348	1.52035233001376	0.437148009980755	3.47788917094851	0.000505378834914676	0.0214080994982669
PIBF1	380.323912374072	-1.25471052276053	0.360793612462827	-3.4776406217275	0.000505847636920173	0.0214080994982669
RUBCNL	155.500653314216	-1.91624773505946	0.551085449571988	-3.47722433344548	0.00050663372881036	0.0214080994982669
TMEM258	1359.05246441683	1.46703031896831	0.421932051472307	3.47693500375047	0.000507180750965812	0.0214080994982669
ZMAT1	538.760613255941	-1.4141606798338	0.406805069388645	-3.47626120283857	0.000508456809880847	0.0214084408429631
OSBPL3	132.699624146607	-1.94508412140607	0.55986870856778	-3.47417902025969	0.000512419032660743	0.0214205462023733
SOS2	1459.15499503612	-1.04173865153295	0.299946526009174	-3.47308123682382	0.000514519593626463	0.0214205462023733
NABP1	1107.84269107449	-1.70802209783873	0.49180881043684	-3.47293920237341	0.000514791956039324	0.0214205462023733
RGS3	7958.65146221152	1.60285535695226	0.461642993612891	3.47206689829312	0.000516467618120834	0.0214205462023733
MTCO1P12	6077.70296238934	2.00464178211971	0.57738948925901	3.47190556705899	0.000516778085657686	0.0214205462023733
COPE	2562.53519394367	1.60008284911367	0.460877882447702	3.47181522492618	0.000516952016987348	0.0214205462023733
KLHL35	87.4963119256848	1.84454879783679	0.531534413378629	3.47023400820307	0.000520005105671352	0.0214205462023733
TLR6	154.839658576307	-2.55474482092453	0.736247827974325	-3.46995226859077	0.000520550862797044	0.0214205462023733
SMDT1	2054.07389483232	1.48404354070488	0.427710781313612	3.46973610566232	0.000520969953356144	0.0214205462023733
RPS18P12	22.654767257823	2.34170842399013	0.675056570439591	3.46890694281404	0.000522580429085613	0.0214205462023733
RPS15P4	752.909021569496	1.85894731657783	0.535900829192288	3.46882709507959	0.000522735761314203	0.0214205462023733
PDK4	20864.8992230254	-1.20640836260299	0.347849142764153	-3.46819415168417	0.00052396858455225	0.0214205462023733
JMJD1C	2380.87088289348	-1.69748460003042	0.489685750834828	-3.46647742381008	0.00052732601732953	0.0214929069780801
CLEC12A	177.578964054476	-2.49592115038286	0.720229758716706	-3.46545129547279	0.00052934239518782	0.0214929069780801
FAAP20	1786.29900006737	1.36067896738209	0.392653583838714	3.4653420301927	0.000529557528007659	0.0214929069780801
REEP6	740.936806192911	2.46189541023933	0.710959081157812	3.46278073589001	0.000534623869804113	0.0216464974047305
CCS	1307.98527388918	1.25847632990635	0.363669991813323	3.46048988983491	0.000539193480498258	0.0217656115327184
RNASEH1-AS1	221.921353425537	1.63748994863506	0.473267354662151	3.45996809732209	0.000540239389590219	0.0217656115327184
NDUFA1	2632.83607890194	1.82070991327133	0.52631200559709	3.4593737059176	0.000541433122704437	0.0217656115327184
SYCE1L	164.979237238474	2.39875003308597	0.693761726255998	3.45759926254685	0.000545011422475667	0.0218555273866531
NFAT5	1430.23952338393	-2.03908721204882	0.589901952978736	-3.45665445207014	0.000546925681000907	0.0218555273866531
YKT6	2709.56250927815	1.01105700964403	0.292521982339798	3.45634540541834	0.000547553191456661	0.0218555273866531
EXOSC4	376.89597580965	1.77141417593428	0.512960263366821	3.45331656746194	0.000553738757790113	0.0220502952512459
AC127502.1	331.640764957805	-1.78322939985939	0.516488082390536	-3.45260512421858	0.000555201093882425	0.022056506515555
PRDX5	6311.2833465959	1.77806239870862	0.515445695526009	3.44956299789083	0.000561494700250608	0.0222541702324677
TTC37	2203.76565949994	-1.14253099686719	0.331479490087853	-3.44676226141286	0.000567347599494517	0.0224334821308324
APOC1	856.788997062939	2.71281765494656	0.787276673830916	3.44582501313788	0.000569318887902936	0.0224588320171803
SLC50A1	986.139121381935	1.38877869879118	0.403123231774308	3.44504754210916	0.000570958959226446	0.0224710281295555
PMS2P4	125.108292006883	1.53291245199557	0.445102602409829	3.44395302048613	0.000573275304819981	0.0224980024699852
DDAH2	8795.97568716905	1.52963915048681	0.444215004682643	3.44346574150421	0.000574309349950462	0.0224980024699852
DNTTIP1	656.1989101472	1.03955113801176	0.302503646583681	3.43649126135144	0.000589301363559104	0.0230318616257683
ENPP4	1279.5862610467	-1.23170254415091	0.358586205460039	-3.43488546239733	0.000592804326800203	0.0230475172014564
SNHG19	537.118027474281	2.00261467780194	0.58302326507244	3.43487952844062	0.0005928173072748	0.0230475172014564
ZNF205	564.318835375018	1.70114505696565	0.49548647377843	3.43328253543075	0.000596320347749677	0.0230475172014564
FAM110D	1421.96851053397	1.11510940068032	0.324818025181908	3.43302807797021	0.00059688028232568	0.0230475172014564
REX1BD	2591.12920209433	1.63558788734272	0.476443156336264	3.43291296262917	0.000597133754798069	0.0230475172014564
HYAL3	121.927072477128	1.55672386631365	0.453546468033878	3.43233599208045	0.000598405696483112	0.0230475172014564
NRSN2	753.751899430832	1.19533214237745	0.348295291424292	3.43195033584677	0.000599257288050187	0.0230475172014564
TOMM7	4949.72682450797	1.72295648809968	0.502128134462273	3.4313084048652	0.000600677277663756	0.0230496253547156
CLDN5	15063.8620705849	1.27164873610229	0.371073284066544	3.42694769660176	0.000610406630157827	0.0233146335421911
CLTB	4381.86955596007	1.42206026734335	0.414969170268642	3.42690582633581	0.000610500755408066	0.0233146335421911
FGD6	242.527763643113	-1.71285678749205	0.499905476512525	-3.42636131822639	0.000611726051835505	0.0233146335421911
PKNOX2	178.084634930189	1.31653401482017	0.38451664241401	3.42386744707567	0.00061736726206611	0.0234766415601897
MZT2A	2252.22908719359	1.61593789106075	0.472135014827596	3.42261819249061	0.000620211274725566	0.0235076747296825
AC139530.1	69.2582574870592	1.71979984572133	0.502529445912804	3.42228671316456	0.000620967953650699	0.0235076747296825
TWF2	2215.93704004827	1.73593349998032	0.507371634106216	3.42142402784959	0.000622941262741053	0.0235296203134674
NT5M	180.883994873168	1.86190124694602	0.54441542566951	3.42000090217189	0.000626209280395782	0.023600262254916
SCNM1	599.664021188982	1.25269586836054	0.36638480895372	3.41907152738632	0.000628352067049533	0.0236282768375597
ZNF107	195.167723450417	-1.77763742113264	0.52011032865985	-3.41780834407388	0.000631275427556232	0.0236854540419098
LIG4	367.618917777836	-1.20327181608296	0.35226595267215	-3.41580503865168	0.000635937594062853	0.0237767656414745
MRPS26	1917.29104204565	1.84137819846	0.539115630548494	3.41555335093251	0.00063652559049671	0.0237767656414745
CBR3	176.269221990548	1.2562472840092	0.367915754447005	3.41449712012849	0.000638998690604781	0.023816454508104
TRIP11	1246.25610186798	-1.26526955248054	0.370745913158493	-3.41276736323628	0.000643068123238061	0.0239153352263247
ZNF471	364.862953387362	-1.04218936661812	0.305791657105691	-3.4081680856908	0.000654005953894204	0.0241254271282126
LIN7B	227.644190828204	1.63166290500637	0.478769132716215	3.40803697128386	0.000654320286848815	0.0241254271282126
OSBPL8	2723.78768873447	-1.09484568082574	0.321261767021658	-3.40795511079889	0.000654516609957731	0.0241254271282126
TLR4	2529.8986417492	-1.31851371641444	0.386926332594169	-3.40766085258243	0.000655222771492254	0.0241254271282126
BCAP31	14127.2652646554	1.43581741990525	0.421382756892919	3.40739481247952	0.000655861824914096	0.0241254271282126
ROCK1	2505.26205308534	-1.44977160562833	0.42569430901717	-3.40566358280785	0.000660034580428163	0.0242261388172807
MAP3K2	1648.1946199868	-1.2618271330501	0.370887278936304	-3.40218498911311	0.000668493716871812	0.0244834011185763
EFNA4	101.352175971871	1.80974886002655	0.532338619271034	3.39961970541374	0.000674796350058751	0.0246607393385107
AC006059.1	42.5820349443092	-2.99428587042556	0.881317139078241	-3.39751235696749	0.000680015167545049	0.024743566732104
BNC2-AS1	73.2677013395734	2.05845583107601	0.605943857862811	3.39710652128115	0.000681024512308594	0.024743566732104
VPS72	1394.87740419028	1.36106865054381	0.400675873972007	3.39693188175063	0.000681459282778274	0.024743566732104
MRPL28	2212.48267064374	1.67464375395508	0.493145685493615	3.39583981613637	0.000684183870152234	0.024789185544314
POLR2L	7347.67442624243	1.7805814637922	0.524827813229241	3.39269645950424	0.000692082832339736	0.0250216842424499
GCC2	1034.94779001889	-1.31330979330184	0.387291317522047	-3.39101274385547	0.000696348630880728	0.0250993167872279
LINC01023	166.841994232106	1.76942424338562	0.52184990271051	3.39067657998049	0.000697203244089663	0.0250993167872279
BCLAF1	3180.44758815968	-1.00444816879007	0.296358039617935	-3.38930629344492	0.000700696952118832	0.0251501498986134
TET3	334.327200800727	-1.74187219585127	0.513985000539476	-3.38895530807904	0.000701594444577522	0.0251501498986134
AHI1	432.36655147512	-1.1778742772485	0.347966474287804	-3.38502230612675	0.000711724705503417	0.0254470082741973
PGD	8150.11283333812	1.15853331475184	0.342430209057276	3.38326842699225	0.000716285857936314	0.0254685376883089
RELA-DT	167.707421100284	1.57153852239213	0.464514854087949	3.38318249365301	0.000716510033282796	0.0254685376883089
TMEM134	1221.72152875571	1.52629805029126	0.451576031305587	3.37993592325629	0.000725027307359298	0.0256875371617745
UBA6	753.132610198976	-1.07658942175944	0.318548142365699	-3.37967571797515	0.000725714002971242	0.0256875371617745
HMG20B	3037.74085151227	1.17864620120847	0.348951047251748	3.37768351890958	0.000730991578190069	0.0258202129836007
GAPDH	15455.9792469893	1.12911629716035	0.334522236230621	3.37531014345467	0.000737325465308316	0.0259427361042474
VKORC1	265.157401248322	1.71117283039454	0.506979237307218	3.37523256274419	0.000737533364726294	0.0259427361042474
AC006453.3	339.979077415803	1.7284024198838	0.512675168486269	3.37134022891551	0.000748034137561025	0.0262573978764664
CCDC18-AS1	296.462976533764	-1.05362868446311	0.312657885697662	-3.36990919679525	0.000751929572267229	0.0263355221391749
MAD2L2	864.742154113907	1.15357088033397	0.342427798195375	3.36880033225511	0.000754960974352996	0.0263355221391749
ELOF1	1589.48290473227	1.72489270010986	0.512056481770936	3.36855944903647	0.000755620996964729	0.0263355221391749
DRAP1	3940.44163203825	1.72375788148318	0.511890217073202	3.36743665729536	0.000758704533723332	0.0263355221391749
ATAD2B	392.05507701544	-1.21509735702632	0.36087305827285	-3.36710466234809	0.000759618531259071	0.0263355221391749
TSR2	1739.94680215743	1.03543952303194	0.307659543326683	3.36553682631089	0.000763948687635711	0.0264313722172978
NUBP2	2450.2646590936	1.50928111983501	0.448613420585213	3.36432449538885	0.000767312686049886	0.0264934711477838
TLR7	169.891723265348	-2.68211085770398	0.797492279087385	-3.36318097119796	0.000770498357720432	0.0265491719831669
HSP90AA2P	95.0367582040349	-1.41956973930561	0.422207707159319	-3.36225444309556	0.000773088513975741	0.0265589568216178
CCDC14	811.860721988797	-1.3190318713727	0.392340770644812	-3.36195463246113	0.000773928379307982	0.0265589568216178
GPX1	24482.5862207775	1.35085965027681	0.402064619045463	3.35980732023592	0.000779968490179682	0.0267119431809204
FAR1	1942.24992058563	-1.17100692516282	0.348697562400071	-3.35823088955033	0.00078443060821609	0.0268005428747356
SFTPD	27.592397315925	2.34116420690524	0.697237122548805	3.35777331870532	0.000785730201551416	0.0268005428747356
NME4	6537.2688702188	1.71221108701682	0.510023606406569	3.35712124989744	0.000787585661815013	0.026809669988074
MIA2	517.829663197463	-1.08838219492786	0.324288344671406	-3.3562174306039	0.000790164203268104	0.0268433247645446
COX6B1	5930.80168438747	1.85252765712525	0.552565530164882	3.35259359477684	0.000800581675822755	0.027088218466115
CSGALNACT2	955.751134032122	-1.13187111980507	0.33777601891128	-3.35095168524194	0.000805343520240139	0.0271405588737216
TMF1	1015.56857811324	-1.15883000523117	0.345937385345358	-3.34982587694095	0.000808623749254891	0.0271587052773488
FAM76B	584.085317899185	-1.03719413012701	0.309641328543066	-3.34966309247944	0.000809099073353853	0.0271587052773488
ANAPC15	155.690030151978	1.30525985487861	0.389918010879157	3.34752388568974	0.000815369609103132	0.0273148819049549
TXNDC17	675.720975867499	1.29171619447877	0.386145784943954	3.34515161072197	0.000822376033869244	0.0274212862869036
CCNT2	1023.73074388949	-1.07484021480397	0.321355147162784	-3.34471137087313	0.000823682394439148	0.0274212862869036
ZNF354C	273.294444164075	-1.42329786279729	0.425568094512221	-3.34446562407046	0.000824412456533802	0.0274212862869036
LINC01770	207.411739827478	2.24556307696989	0.671656860889511	3.34331889946895	0.00082782707738066	0.0274212862869036
IGF2	146.715170412323	-2.3076856662528	0.690252471196168	-3.34324868443239	0.000828036583543489	0.0274212862869036
CSNK2B	352.019466912011	1.84105445743555	0.550720106013796	3.34299481230385	0.000828794492410925	0.0274212862869036
DBI	8364.54845834403	1.88532093178789	0.56418882965941	3.3416488109593	0.000832823601887674	0.0274212862869036
ARID4A	923.976104352382	-1.05476979265502	0.315645404027472	-3.34162886326462	0.000832883449554621	0.0274212862869036
ECI1	5353.32692781935	2.16726218090076	0.648656041879467	3.34115778004805	0.000834297967552268	0.0274212862869036
TP53INP1	1118.56465507298	-1.20526973379918	0.36075171737207	-3.3409951380941	0.00083478684858259	0.0274212862869036
WWC2	1175.26210259224	-1.19296887785434	0.357260073480499	-3.33921690781788	0.000840149345905712	0.0275009739781548
SPATA20	2233.95695646635	1.01726922656956	0.304652734188635	3.3391107723973	0.000840470420085756	0.0275009739781548
SAMD9L	1005.41376794871	-1.58768100394361	0.476014714143501	-3.33536119109332	0.000851886718813373	0.027563668104675
SPTBN2	101.902540701815	-1.85615145088977	0.556615855410811	-3.33470818850433	0.000853889549914442	0.027563668104675
KLHL11	100.917565213616	-2.38817875398546	0.716319206163887	-3.3339588460498	0.000856193246344925	0.027563668104675
PINLYP	151.596147028458	1.28957154515357	0.386819475716419	3.3337813272333	0.000856739834538793	0.027563668104675
SHPRH	449.28995329009	-1.75006265928821	0.525020118971829	-3.33332494517627	0.000858146540512325	0.027563668104675
MTHFS	82.4679226362619	1.62880621944411	0.488692319615322	3.33298919190348	0.000859182799661055	0.027563668104675
CDC34	3599.46871927803	1.73556913113387	0.520768932921936	3.33270481669465	0.000860061394543988	0.027563668104675
NUDT18	384.207372145806	1.10641007882584	0.332182743973123	3.33072713408425	0.00086619464990201	0.027563668104675
RAD51-AS1	161.088960349726	-1.68506070303016	0.505959100577435	-3.33042868703628	0.000867123717850792	0.027563668104675
NTHL1	549.278528755419	1.17604967795272	0.35323681077336	3.3293519873479	0.000870483177368413	0.027563668104675
NDUFV1	5295.00901333703	1.3442590326046	0.403817236212229	3.32887978040172	0.000871960335102917	0.027563668104675
RRP1	674.682216534523	1.26192591768994	0.379085755811225	3.32886661750051	0.000872001544565214	0.027563668104675
NBL1	6662.95724702006	1.27871820097586	0.384159630638505	3.32861159526452	0.000872800306283066	0.027563668104675
ZNF430	212.086306200051	-1.25324660650194	0.376511666303925	-3.32857310586043	0.000872920918839301	0.027563668104675
MCTP2	158.556042491665	-2.63976271223106	0.793068133588549	-3.32854467407033	0.000873010024215692	0.027563668104675
DUSP23	2131.10227405456	1.39801392408818	0.420049292933382	3.32821396823515	0.000874047077701431	0.027563668104675
DIPK2A	709.820364234217	-1.14421649902603	0.343809216108641	-3.32805650755	0.000874541256634805	0.027563668104675
ZNF28	271.141517589776	-1.44459906607614	0.434077185742643	-3.32797740476649	0.000874789612724702	0.027563668104675
ZFPM2	617.235514987256	-1.12899869672685	0.339251738558125	-3.32790835951284	0.000875006445005364	0.027563668104675
RUVBL2	1546.56180950522	1.37386566248989	0.412832788972631	3.32789860492639	0.000875037082688096	0.027563668104675
USP34	1962.39346941947	-1.67131129332456	0.502555988142783	-3.32562208541373	0.000882214550513266	0.0276379753375091
LRRC20	196.880010085602	1.12048406644782	0.336931043683268	3.32555900518661	0.000882414206347023	0.0276379753375091
BACH1	1116.73841506772	-1.58778069556611	0.477479064806845	-3.3253409680033	0.000883104640601172	0.0276379753375091
NT5C	604.671780440232	1.72254918715896	0.518048036043681	3.32507618466044	0.000883943774120759	0.0276379753375091
TMEM88	744.632075355858	1.27154340666588	0.38260939827593	3.32334598260147	0.000889445235237057	0.0277314520764896
AC009090.6	28.4822314645462	-2.72855979781722	0.821087785419678	-3.32310362700449	0.000890218373931377	0.0277314520764896
NMB	3514.96609375445	1.85755731536081	0.559131479174911	3.32221916408988	0.00089304518765462	0.0277682779896144
PFN1	7882.36693547963	1.23580208343809	0.372164366721006	3.32058142569172	0.000898301508655825	0.02788037255909
CRTAM	19.0045576096997	-3.67602471732452	1.10759562002842	-3.3189231257796	0.000903653027499566	0.0279950049840416
IFT43	699.240373998792	1.20707104898747	0.36380576623709	3.31789971740258	0.000906970409058291	0.0280371985593309
BOLA1	771.738292435485	1.55522474720609	0.468797108338823	3.31747939469381	0.00090833615327849	0.0280371985593309
MSRB2	1887.06864468164	1.43205670886481	0.431854860587161	3.31606018493747	0.000912961651336659	0.0281285483962922
TIMM17B	1102.90625975326	1.62228328742479	0.489797375395867	3.31215185894702	0.000925812759741809	0.028396773344705
IDH2	3048.91284008584	1.71389503198965	0.517461283108785	3.31212225520134	0.00092591073734178	0.028396773344705
RPL26P19	332.519860845563	1.51831943834721	0.458446397276677	3.31187996539296	0.000926712989394248	0.028396773344705
FRMD4B	761.625783991107	-1.821778830613	0.550282286121555	-3.31062597608416	0.000930875408319059	0.0284726456414112
SPTLC1P1	31.5512221102627	-2.8975865197938	0.876042687259112	-3.30758599088307	0.000941038159592882	0.0287314435561776
MALT1	770.484803128521	-1.12543353566594	0.340497002780507	-3.30526708451358	0.000948859325287329	0.0288509584052434
OXLD1	818.297285431026	1.37954286354722	0.417412687148419	3.3049854640779	0.000949813259115139	0.0288509584052434
ZBED5	906.384760885778	-1.0033935172322	0.303670941103499	-3.30421315120242	0.000952433877589708	0.0288509584052434
AOPEP	879.88529359409	1.01474360404074	0.307217971374354	3.30300860819188	0.000956534514698806	0.0288509584052434
CCDC106	1078.98928265052	1.37184016134976	0.415374558942346	3.30265812341234	0.000957730741005736	0.0288509584052434
C20orf204	53.1706600178674	2.08076766867078	0.630068053470089	3.30244908817546	0.000958444850725791	0.0288509584052434
TNFSF18	34.952824115769	-3.63683811690758	1.10136932465463	-3.30210587447406	0.000959618412884375	0.0288509584052434
FAM91A1	1173.07847303387	-1.15896590010585	0.350999963849823	-3.30189749136759	0.000960331593446268	0.0288509584052434
SREK1	1589.60333473937	-1.11228305000086	0.336934750945097	-3.30118234133145	0.000962782892990494	0.0288709155337051
TIMM10	920.013482958543	1.49913011288781	0.454228808412263	3.3003853677356	0.000965521483651763	0.0288709155337051
KIF23	31.7181592366787	-2.52086297813304	0.763882618418436	-3.30006589671108	0.000966621286194688	0.0288709155337051
CLDN7	207.387216493693	1.76940783750754	0.536230744478869	3.29971352020691	0.000967835713816458	0.0288709155337051
CUL5	941.681975499016	-1.11515195102788	0.33801219822368	-3.29914706300016	0.000969790909325092	0.0288782181887916
RAMP3	1984.63450849764	1.09495414218552	0.332021186299594	3.29784419599508	0.00097430180233669	0.028961464138473
MRPL21	1186.3293453474	1.53365547728639	0.465201541548278	3.29675493374784	0.000978088040033149	0.0290166410102943
AP001816.1	512.203929176941	1.77271413879537	0.537785419711926	3.29632242492731	0.000979595201129338	0.0290166410102943
IL20RB	65.6658464979082	1.70092440355145	0.516544984262126	3.29288727095315	0.000991642252967342	0.0292789225592032
SPACA6	330.585484851554	1.25987305633349	0.382664249899114	3.29237198579601	0.000993461139051434	0.0292789225592032
RITA1	413.530892753814	1.01801115700734	0.309208034946281	3.29231792823301	0.000993652133761162	0.0292789225592032
CEP290	416.590018920764	-1.86067951933957	0.565472380676227	-3.29048700329883	0.0010001412183527	0.0293550127829538
CSTB	5645.80461940116	1.54426481135645	0.469376110551161	3.29003708676846	0.0010017417864791	0.0293550127829538
AK2	4734.93305808754	1.38237656900007	0.420222397878415	3.28963086208469	0.00100318895852667	0.0293550127829538
GXYLT1	667.336224210217	-1.12994989345301	0.343839019408438	-3.28627593051263	0.00101521508072368	0.0296043029757144
AC138696.2	17.1562942393338	3.43133812038677	1.0447374932758	3.28440219908997	0.00102198961639956	0.0296562244835371
ETFB	2296.99414147254	1.9323705245224	0.588381916482999	3.28421127568463	0.00102268224982872	0.0296562244835371
TTLL3	405.912742215741	-1.13021436054342	0.344240450202898	-3.28321195221904	0.00102631469705535	0.0296562244835371
GAS2L3	98.5036445417639	-1.51069387287021	0.460169227395546	-3.28290937970884	0.0010274168725712	0.0296562244835371
DMTF1	1134.45408677706	-1.24804064450159	0.380212188140218	-3.28248457948256	0.00102896613349453	0.0296562244835371
FPR3	697.532365815565	-1.83365099982987	0.55870004069323	-3.28199546496309	0.00103075262852402	0.0296562244835371
IDO1	40.9485469046922	-1.74554618697299	0.531858322101259	-3.2819758842481	0.00103082420697719	0.0296562244835371
OLFM2	3754.47157096359	1.77458912848947	0.540717603057068	3.28191484511773	0.00103104736862333	0.0296562244835371
AL590064.1	19.7418263897466	-3.18092842234921	0.969782905899283	-3.28004175264311	0.00103791725007171	0.0297734495110027
FAM207A	854.76610432543	2.00109540503284	0.61014505086933	3.27970439517897	0.00103915905771603	0.0297734495110027
C4orf48	804.534528309897	1.38479260668805	0.422274736996293	3.27936408542528	0.00104041312553255	0.0297734495110027
NPTN-IT1	36.0871404015391	-2.47024782204499	0.753450154950823	-3.27858160996227	0.00104330192207159	0.029785312338059
PLEKHF1	1025.33821195487	1.43067832199707	0.436438696285106	3.27807395213754	0.0010451800957918	0.029785312338059
TRAPPC6A	864.789050879265	1.52636873302193	0.465716709285537	3.27746181871713	0.00104744895671607	0.029785312338059
BMP2K	207.938590672239	-1.60940562706126	0.49107001154288	-3.27734455216419	0.00104788412276753	0.029785312338059
WASH7P	186.39321102542	1.68082190754778	0.512949620127203	3.27677776061314	0.00104998979647646	0.0297934912887492
RASSF9	471.222029391285	-2.0996604756905	0.640859811473774	-3.27631790619223	0.0010517010665775	0.0297934912887492
SMIM29	738.849764774912	1.2916941187124	0.394479692131754	3.27442488035855	0.00105877285223325	0.0299261704283259
ZDHHC12	901.377042420995	1.23366008253978	0.376791763916745	3.27411637058065	0.00105992951410441	0.0299261704283259
ERP29	2929.18362654234	1.26929699514519	0.387732853027912	3.27363798355725	0.00106172539011673	0.0299268305287662
RNF215	540.374645115024	1.0582477324386	0.323421698924785	3.27203689782333	0.00106775640010036	0.030025353649357
NUDT2	948.285752819909	1.47662218616782	0.451351625144437	3.27155615246823	0.00106957346083107	0.030025353649357
RPL7AP66	45.7594570583905	1.88595238740701	0.576515255638483	3.27129658575703	0.00107055572713296	0.030025353649357
RNF181	2438.17875434004	1.51021144471647	0.461862367388565	3.2698300432127	0.00107612119034581	0.0301313933296826
SENP7	795.954512037326	-1.09895766605451	0.336175545738165	-3.2689994260036	0.00107928520481295	0.0301699526457978
MFSD3	572.745161767587	1.49510974513214	0.457466600502564	3.26823803855767	0.00108219306368753	0.0302012358467772
C12orf10	1363.49841578181	1.58850939713431	0.486168684040913	3.26740378243002	0.00108538753831734	0.0302373218411194
ARL2	2249.88855742435	1.48926020953973	0.455913145369205	3.2665436929521	0.00108869006115304	0.0302373218411194
HSPE1	629.938654166229	1.70693495983438	0.522584346301275	3.26633388832952	0.00108949706584841	0.0302373218411194
MTX3	571.610950233955	-1.23831219153389	0.379148535455341	-3.26603448447117	0.00109064966839859	0.0302373218411194
TBX2-AS1	260.403423901763	1.60770319477384	0.492506461417665	3.26432914229412	0.00109723618579421	0.0303700586245072
NT5C3B	1724.02860702175	1.31069877655322	0.40176463382886	3.26235478733437	0.00110490764500402	0.030514097121694
SOCS4	677.866688472713	-1.15525088626013	0.354213422838963	-3.26145428651737	0.00110842303137888	0.030514097121694
UQCRBP1	27.6382151479863	2.85095288513491	0.874137351804099	3.26144727627865	0.00110845043856048	0.030514097121694
FAM178B	133.934474952521	1.74345445239925	0.534648859481167	3.26093364173849	0.00111046024646882	0.030514097121694
RNPC3	520.677524717081	-1.51187330317993	0.46366891946435	-3.26067424343755	0.00111147652984138	0.030514097121694
AC079061.1	32.7259928651518	3.55184213053377	1.08950761669754	3.26004341419835	0.00111395161342666	0.0305278025789301
NDUFA9	434.966134688611	1.74138923254491	0.534229755901565	3.25962605659459	0.00111559193266998	0.0305278025789301
LACC1	253.779121838898	-1.20665563595396	0.370290301959841	-3.25867469271401	0.00111933938056402	0.0305429221747153
SPOPL	806.766448470203	-1.20091335285872	0.368540274408291	-3.25856747891895	0.00111976242751414	0.0305429221747153
TRAPPC2L	1492.0866846493	1.48752672540049	0.456776918322449	3.25657156859755	0.00112766498285795	0.0306674088783554
ATP11B	1786.86253026786	-1.10821553128451	0.3403524629336	-3.25608200902226	0.001129611190785	0.0306674088783554
RPL35	26718.8311282063	1.64743530401819	0.505962744261868	3.25604073165818	0.0011297754277622	0.0306674088783554
GUK1	9558.94322049289	1.10728082127421	0.340253727105359	3.25427977143464	0.00113680264141589	0.0308086288887092
KANSL1L	480.045529035649	-1.25600389528779	0.386078399109728	-3.25323534853038	0.0011409895377203	0.0308424800358207
VPS4A	2081.6057089655	1.52241461821636	0.468060166427556	3.25260453124244	0.00114352526628917	0.0308424800358207
SCN9A	216.869992188132	-1.69756096787538	0.521908461736546	-3.25260288409022	0.00114353189424448	0.0308424800358207
RPS28P7	7962.25227906975	1.69596195939499	0.521509441591802	3.25202541725499	0.00114585774555174	0.0308513504262501
DGUOK	603.678541931674	1.23566306592106	0.380015235607226	3.25161454105016	0.00114751528474799	0.0308513504262501
THOC2	1023.76570114751	-1.13450512194867	0.349134326446801	-3.24948031748903	0.00115616078821887	0.0309502332230699
SHPK	116.703254725433	1.63389757559625	0.502838356427337	3.24934952696345	0.00115669255885792	0.0309502332230699
TENT5C	181.960313930725	-1.48848960604191	0.458254960487257	-3.24816910756233	0.00116150216756196	0.0309541341730568
PFDN5	9785.86489828005	1.41842808282824	0.436698790358127	3.24806964009452	0.00116190829005901	0.0309541341730568
CCDC51	468.020689148746	1.05155213225126	0.323757289889939	3.24796433960989	0.00116233837157771	0.0309541341730568
ANTKMT	1127.18809333948	1.76573256568636	0.543859488687271	3.24667051401155	0.00116763480029597	0.0309565917612483
TFPT	325.445886338006	1.35988949762696	0.418858963998943	3.24665248809238	0.00116770874881418	0.0309565917612483
TLR1	364.455901003302	-1.65985605729392	0.511296132503274	-3.2463692795159	0.00116887113606526	0.0309565917612483
MRPS34	1514.80289689771	1.85776798680711	0.572377179998893	3.24570589416353	0.00117159808904511	0.0309565917612483
ZNF587	265.54215422887	-1.44582179639919	0.445772415407442	-3.24340795084346	0.00118108967507477	0.0311586219905664
MCRIP1	3875.16476072655	1.56926961217525	0.483907795147624	3.24291038067804	0.00118315420929338	0.0311643926204516
ZNF43	299.618024028121	-1.10529620414487	0.340969795558312	-3.24162497248482	0.00118850311000808	0.0312565210426423
NDUFAF3	3442.80268974044	1.64881315508273	0.509053240301227	3.23897978550743	0.0011995807503808	0.0314508645980849
AC239859.5	101.596386359672	1.79075645008882	0.552878225799005	3.23897083756711	0.00119961838433823	0.0314508645980849
MRPL40	1473.65766683223	1.50716403807266	0.465501570276748	3.23772063148277	0.00120488733591627	0.0315400275652874
SPATA24	68.2902130430307	1.6941760741402	0.523577956831401	3.23576661705363	0.00121316529729137	0.0316861699269326
SNX21	3050.03854125611	1.21660024826549	0.376014093341808	3.23551768353419	0.00121422364029409	0.0316861699269326
RALY	6674.17977929228	1.28980649268225	0.398824173124057	3.23402285919376	0.00122059685595217	0.0318033291911982
ZNF680	298.020967929863	-1.25764356748926	0.389142936573388	-3.23182935957539	0.00123000483792009	0.031999078094673
TXN2	3563.2431311696	1.50540064453342	0.466300398837242	3.22839235884692	0.0012448809944459	0.0323362626311147
ZNF841	237.867469327496	-1.34686251430402	0.417272293124697	-3.22777844706196	0.00124755557443884	0.0323559574789943
SACS	581.120026317857	-1.53199834169636	0.474718937442584	-3.22716921711524	0.0012502150020127	0.0323751995306478
AC016876.2	370.548931073974	1.44705610559145	0.448492562841964	3.22648852061645	0.00125319258856762	0.0323979044434501
ZNF708	162.827383402821	-1.2990776984306	0.402678423630125	-3.22609214250787	0.00125492948981381	0.0323979044434501
ZFYVE16	985.542420800619	-1.5253715836476	0.473005592187219	-3.22484894225912	0.00126039153514688	0.0324057504329318
BST2	9612.45250490571	1.15040655183367	0.356795171359809	3.22427724413776	0.00126291067193018	0.0324057504329318
COPRS	1956.21164137099	1.32989744399531	0.412937560684628	3.22057756574726	0.00127932567901457	0.0327771392480758
YBEY	402.678809894607	1.55569414657189	0.483302999053267	3.21887956337807	0.00128692524789961	0.032921887705359
ATP5F1E	8611.61396655989	1.37078165775456	0.426021798295843	3.21763267334656	0.00129253233183724	0.0329567763432074
FUOM	691.083786515067	1.66117243969376	0.516287316682315	3.21753486095403	0.00129297313241246	0.0329567763432074
COA6-AS1	77.0927231517013	1.9021356937358	0.591225710043152	3.21727499569829	0.00129414491326383	0.0329567763432074
MASP2	39.0605150828353	-2.04497186567901	0.635740870670187	-3.21667515810842	0.00129685343607952	0.0329760141788655
RPS15A	3468.78073732423	1.50241499567945	0.46717180552762	3.21597959873164	0.00130000073410063	0.0330063344279022
EDEM3	1386.19547937998	-1.24184033358624	0.386404889065558	-3.21383183476114	0.00130976357685783	0.0331890184442823
MMP15	2101.35153748	1.09527541594666	0.340832169543776	3.21353297551915	0.00131112741662736	0.0331890184442823
PDCD2L	117.429746743963	1.75586480432137	0.547123012148888	3.20926878477475	0.00133073027900627	0.0334865221232008
CFAP44	122.256073575651	-1.9400372340504	0.604584744731303	-3.20887559760149	0.00133255134548984	0.0334865221232008
AC092070.2	197.984003862327	-1.51377158462286	0.471790303155648	-3.20856866810901	0.00133397450282091	0.0334865221232008
ANKRD26	198.830113385427	-1.57755438610582	0.491712047908956	-3.20828906433043	0.00133527217795796	0.0334865221232008
CCAR1	1147.70419673494	-1.03490355611619	0.322598523810045	-3.20802322308695	0.00133650705950862	0.0334865221232008
F10	716.960629345299	1.30005563549993	0.405414923046048	3.20672861702297	0.00134253581666714	0.0335614477642845
DNAJC4	1206.03840540686	1.30300222718178	0.406366218834634	3.20647279913792	0.00134373008106233	0.0335614477642845
MRPS12	958.019724676163	1.33967249405825	0.418082286151077	3.20432732606651	0.00135378468867794	0.0336813068354318
HSPA7	412.270869238323	-2.42189896027348	0.755857889145107	-3.20417236500991	0.00135451358334863	0.0336813068354318
ESF1	479.719529663766	-1.1553311769789	0.360837523017325	-3.20180442243924	0.00136569686808062	0.0338772793458295
IL32	2405.66457073881	1.47920044141016	0.462011260624137	3.20165452117311	0.00136640767795012	0.0338772793458295
PKN2	2103.59375507046	-1.01025653215599	0.315671565508318	-3.20034061518719	0.00137265264735978	0.0339822101144026
TSPAN4	6788.5743795523	1.24542927768746	0.389282462123202	3.19929459676841	0.00137764316163709	0.0340558230469701
FAM160B1	1406.03561776313	-1.1488520222311	0.35938275381869	-3.19673665478866	0.00138991758249084	0.0341996718894547
TMEM256	648.910212809068	1.94490744644301	0.608443454254629	3.19652949315661	0.00139091606012959	0.0341996718894547
NUDT1	398.908133104697	1.4981813514209	0.468788315270587	3.19585898926714	0.00139415229154604	0.0341996718894547
UQCRQ	4013.54341444127	1.61933946385431	0.506745092403752	3.19557009654094	0.00139554879054436	0.0341996718894547
PPP1R14B	2986.44234766352	1.49189048068171	0.466958427287912	3.19491071046001	0.00139874107700173	0.0341996718894547
TYW1B	124.790682111718	-1.68865465763052	0.528583341171098	-3.1946800553518	0.00139985933649782	0.0341996718894547
DPM3	1521.55935161271	1.61458344278997	0.505431514617911	3.19446531546522	0.00140090117694479	0.0341996718894547
TTC39B	264.199884778557	-1.2191032838572	0.381644118125175	-3.1943457948364	0.0014014813575765	0.0341996718894547
COMTD1	565.719185592588	1.43643964287046	0.449688065180671	3.1943023488812	0.00140169230913899	0.0341996718894547
PGAP1	467.806835068962	-1.40893692715872	0.441376352764754	-3.19214411540906	0.00141220852523802	0.0343350042941967
ZNF700	171.033230424567	-1.68385907860588	0.527511572511066	-3.1920798828931	0.00141252261662407	0.0343350042941967
EFCAB13	63.0635150173831	-1.43202914284659	0.448642933975725	-3.19191284292929	0.00141333972900182	0.0343350042941967
KITLG	1243.92941137317	-1.30037547724381	0.408256448260334	-3.18519274535646	0.00144657625290478	0.0349622489341941
GVINP1	253.009157941535	-1.7058627536723	0.535589406407428	-3.18501959386148	0.00144744207563384	0.0349622489341941
PMF1	565.514932002628	1.46356785421615	0.459624367481003	3.18426949867196	0.00145119835349471	0.0349878752343608
RAPH1	126.022531929961	-2.04113123170766	0.641112260507643	-3.1837345149061	0.00145388289719355	0.0349878752343608
EXOC3L1	431.745458364547	1.31714224695832	0.413746229517731	3.1834543809465	0.00145529043197005	0.0349878752343608
PARL	360.470707229858	1.77190213993355	0.556663886664521	3.18307363272768	0.00145720551723721	0.0349878752343608
KIAA1109	3012.68878379393	-1.46595972264391	0.46060699183593	-3.18266927907618	0.00145924187586646	0.0349878752343608
C6orf226	359.01184101623	1.61892977543621	0.508757066516135	3.18212734915371	0.00146197519301126	0.0349878752343608
RSF1	1222.49433967555	-1.11118405873942	0.349239517430038	-3.18172487156188	0.0014640082107213	0.0349878752343608
ISOC2	2138.22185362467	1.67417210049838	0.526218896582462	3.18151269627777	0.0014650810110574	0.0349878752343608
HTR7	17.7596750519664	-3.58010658676955	1.12548308759297	-3.1809510300383	0.00146792440525109	0.0350062650540388
GK5	518.343031843485	-1.33533552654326	0.419999271211572	-3.17937581817991	0.00147592595261147	0.0351474383411736
TMEM42	748.365436104602	1.30667835962433	0.411040925780622	3.17894953438706	0.00147809823055395	0.0351495922882716
RPL4P5	21.8993405415066	2.31494091549546	0.728370330462215	3.17824713429283	0.00148168398295011	0.0351853057217013
ESS2	683.875310961063	1.29154737646138	0.406433386108229	3.17775906361554	0.0014841803016212	0.0351950845682197
SSC4D	242.950804253478	1.80627245604603	0.568771868933397	3.17574154895052	0.00149454038830636	0.035391051775827
ABHD14A	337.991904729784	1.74573076765839	0.549864985181209	3.17483530449404	0.00149921567156453	0.0354520411746437
DOP1A	539.556079508014	-1.41149286117054	0.444651717343771	-3.17437852169428	0.00150157730190747	0.0354582254061618
MPND	318.226390140169	1.28931858512966	0.406508589703853	3.17168841639716	0.00151555518497491	0.035738315283682
AC004490.1	43.4603322747345	2.4391825656429	0.769179502844837	3.17114868066751	0.0015183740676235	0.0357548504292263
COX8A	2298.02374472579	1.69492887402939	0.534564218329231	3.17067401055547	0.0015208571220186	0.0357605915944636
CUEDC2	1862.65981932132	1.23790138012548	0.390469099315457	3.17029281522068	0.00152285390644511	0.0357605915944636
TMSB4XP4	78.9953081892194	-1.57980554504399	0.498440906470428	-3.16949416577975	0.00152704523859731	0.035809210845107
RALGAPA1	937.561421893663	-1.2150598657168	0.383480511634602	-3.16850486231375	0.00153225186010242	0.0358317734154699
TUBG1	711.15706668419	1.45788757392064	0.460355970103622	3.16687013658686	0.00154089112868399	0.0359493410785072
MED13	1739.80650780818	-1.19864047450934	0.378527265723639	-3.16658952484671	0.0015423786211192	0.0359493410785072
SAA1	55665.5475205008	1.86582841169573	0.589340665280907	3.16595904816172	0.00154572553450679	0.0359493410785072
HIVEP1	581.571817201584	-1.55589854346448	0.491448261760496	-3.16594576586933	0.00154579611602678	0.0359493410785072
MUC3A	25.6258274094748	-3.02283243595245	0.955266256976144	-3.1643873253946	0.00155409823544431	0.035975591119695
GATB	1233.78970508251	1.40080829570372	0.442709998192079	3.16416683929499	0.00155527611824625	0.035975591119695
HSD3B7	532.187111743004	1.25014487512263	0.395107683594878	3.16406115858902	0.0015558409780536	0.035975591119695
UQCR10	1136.88644237878	1.6818487491097	0.531602067236981	3.16373628464458	0.00155757860154567	0.035975591119695
CD84	447.383857638308	-2.25782636700222	0.713823066644556	-3.16300561372373	0.00156149320544175	0.0360167367222385
RBM47	738.945973523265	-1.42215970903714	0.449768599453736	-3.16198087364129	0.00156699856214517	0.0360944116279114
PIGQ	1154.83680188337	1.07258456337875	0.33936186923251	3.16059245490507	0.00157448627552826	0.0362174744904893
AC133552.5	142.030148385404	1.79964345246076	0.569500756543197	3.16003698289074	0.00157749113989239	0.0362372250420994
EFNA3	50.0119830342304	1.79391825074833	0.567971662687771	3.15846435411777	0.00158602704208248	0.0363838051338595
ZNF891	136.304704920185	-1.48974247230713	0.471771024967187	-3.15776593615673	0.00158983152815703	0.0363925681873104
RPLP1	46567.682961899	1.42166795716945	0.450463751422992	3.15600967376059	0.00159943555702769	0.0364867160226104
EBP	213.445927539892	1.70634603660809	0.540802321418423	3.15521211545961	0.00160381457180474	0.0364867160226104
AC026403.1	584.158016301969	1.55201232441851	0.491895300656107	3.15516802528582	0.00160405697166508	0.0364867160226104
YTHDF3-AS1	87.0822655951917	1.83520797485647	0.581657195637513	3.15513671733233	0.00160422911764789	0.0364867160226104
CHD9	1497.2731097364	-1.34899700289439	0.427590564591558	-3.15488019288492	0.00160564025140959	0.0364867160226104
ZDHHC17	1665.78182190506	-1.06050639352612	0.336441364583341	-3.15212843949638	0.00162084960059298	0.0367828288392632
MRPL14	773.33959128608	1.40409475252227	0.44551558492328	3.15161758654091	0.00162368771187622	0.0367885632655601
TBCB	2230.05193395895	1.08658569652559	0.344805651159798	3.15129897920965	0.00162546009216464	0.0367885632655601
UBL5	3584.3648555279	1.48570024324912	0.471566289474798	3.1505649924718	0.00162954996393757	0.0368012119044093
TEX264	1790.88883825383	1.36756763265914	0.434091051492016	3.1504165496125	0.00163037825778833	0.0368012119044093
AC139495.2	29.4442369484256	-2.97885327871433	0.945763348015365	-3.14968145568899	0.0016344857093033	0.0368446685125193
TSPAN15	6702.38161278938	1.49845726598221	0.476013689831255	3.14792893144188	0.00164431665533984	0.0369813970199013
LCA5	327.175578165632	-1.26403450324961	0.401558751614726	-3.1478195859678	0.00164493183854216	0.0369813970199013
BRIP1	16.2106749950967	-3.23642356940385	1.02895908578748	-3.14533747172945	0.00165895343443127	0.0372042555455697
KIF22	560.807501280855	1.19830438799595	0.380984371109591	3.14528489582387	0.00165925162436709	0.0372042555455697
IDH1-AS1	42.6414872864605	2.10844763765269	0.670551020202938	3.14435080124787	0.00166455767083087	0.0372737290640695
AL049840.2	60.8683527855958	-2.47245448924308	0.786477003880273	-3.14370855987478	0.00166821492152078	0.0373061466688169
HOTAIRM1	40.7977282980904	-1.85625794852402	0.590744283476301	-3.14223599016593	0.00167662841129839	0.0373580563598938
APAF1	482.97734496894	-1.72814026051154	0.549992597490177	-3.14211549100422	0.00167731860517275	0.0373580563598938
SAMSN1	221.421784586899	-1.87133037191494	0.595632233771376	-3.14175470334471	0.00167938668426672	0.0373580563598938
AL390728.4	371.876327469584	-1.61501515140797	0.5143040137625	-3.14019550342021	0.00168835121126878	0.037508055067187
AC009779.4	162.28602353541	-1.33231732991455	0.424345926972366	-3.139696283691	0.00169123073517475	0.0375226540508415
EGFL6	1674.82672588095	-4.35107090728838	1.38608418766214	-3.13911012478049	0.00169461749434073	0.0375484537722426
AC215522.2	15.9236471945028	-3.54677855514623	1.13040601709007	-3.13761471676918	0.00170328607001928	0.0375784989059284
TUSC2	1570.19614686082	1.15191075587296	0.367154121658829	3.13740385282492	0.00170451168104874	0.0375784989059284
RHOD	1174.3672618898	1.78219068072472	0.568073018787699	3.13725634167245	0.0017053695468236	0.0375784989059284
TMEM26	25.3820258193034	-2.41632749541186	0.770235484068981	-3.13712824894401	0.00170611480494205	0.0375784989059284
RPS18	47600.2478137592	1.50855678008417	0.480897882327557	3.13695866736347	0.00170710191073484	0.0375784989059284
SLK	3102.02021364191	-1.10601837186745	0.352716664347895	-3.13571340302922	0.00171436649055011	0.0376341478259597
AL049776.1	16.9027481246771	-3.16976758404543	1.01098012452418	-3.13534114781661	0.00171654365370735	0.0376341478259597
DTWD2	230.733301142819	-1.1471214203706	0.365878156622065	-3.13525527449163	0.0017170462512509	0.0376341478259597
GOLGA8A	737.60373619678	-1.23489731305085	0.393968387991332	-3.13450863239825	0.00172142188937612	0.0376341478259597
ZNF267	275.081611061921	-1.54491817816697	0.492971306038465	-3.13389067323612	0.0017250511445119	0.0376341478259597
HAGH	2510.26296374481	1.43720903300139	0.459011365014175	3.13109683669164	0.00174154724446975	0.0377746482052668
MALAT1	4948.30124828552	-1.21138508488003	0.386896788604081	-3.13102905105699	0.00174194927846203	0.0377746482052668
TUBB	14864.9414115435	1.31689884514077	0.420623484046639	3.13082577432779	0.00174315541665483	0.0377746482052668
AIP	2408.19090868604	1.17264928624738	0.374567270137574	3.1306773969244	0.00174403629562604	0.0377746482052668
TASOR2	956.03165574256	-1.42502260970567	0.455193076711486	-3.13058937539353	0.00174455905051122	0.0377746482052668
NIPBL	1666.55959482341	-1.34031401430005	0.428147117943736	-3.13049874243504	0.00174509746506208	0.0377746482052668
PDZD11	1082.71284282421	1.35836842428701	0.434002726772005	3.12986149739239	0.00174888740157823	0.0378082136853352
AC015871.3	113.401328544509	-1.2042490907836	0.384897586923218	-3.12875198935408	0.00175550412792851	0.037854769458385
NUPR1	10588.7089257093	1.58922390661156	0.50794236443361	3.12874849173814	0.00175552502285687	0.037854769458385
RPS19BP1	3457.44223975519	1.57165543384847	0.502436268681705	3.12806923348146	0.00175958728182217	0.0378939689620989
SNHG10	274.246901795903	1.33471733793017	0.426778800517498	3.12742183143057	0.00176346706881049	0.0379291439360463
MTG2	1012.21729781006	1.07378860648331	0.343457127699541	3.12641235217767	0.00176953242734648	0.038000079898204
EIF4A1	119.902703339223	-1.93333517931936	0.618444748691771	-3.12612433593954	0.00177126645817855	0.038000079898204
PRR34-AS1	123.898054639181	2.0563072883793	0.657954144085128	3.12530486640304	0.00177620870590455	0.0380012285900374
RRAS	9683.18219679113	1.36130878898552	0.435617590414433	3.12500876672682	0.00177799760832159	0.0380012285900374
ROM1	304.322383533683	1.52849884452788	0.489120188935902	3.12499643053619	0.00177807217401857	0.0380012285900374
HSPBP1	1143.06661050483	1.27725019544875	0.409213237086209	3.12123382064416	0.00180094976526037	0.0384069972785311
ATP5MD	4442.58383742471	1.64537218007115	0.527172574319806	3.1211262880929	0.00180160754824666	0.0384069972785311
AC010976.1	20.5834856940413	-2.24736315342186	0.720531231102398	-3.11903642258982	0.00181443530597199	0.0385830298564623
SLC8A1	377.939316985879	-1.41831614899333	0.454984458108583	-3.11728482966081	0.00182525131999007	0.038764205392091
RPS9	44976.5867833591	1.46072184321695	0.468695529262619	3.11656875736588	0.00182969007373037	0.0388096572925422
ADRB1	744.048556544526	1.11648035125336	0.358512823210224	3.11419921121951	0.00184444911283277	0.0390736246186555
SLC30A7	586.687544839628	-1.08611576233598	0.349069528006805	-3.11145968122089	0.00186164894172074	0.0392682897163472
APC	903.514319896903	-1.51347241310488	0.486449106148399	-3.11126568838462	0.00186287247281128	0.0392682897163472
H2AJ	8152.92974280182	1.49241754106546	0.479732151583941	3.11093916915495	0.00186493352859551	0.0392682897163472
ZDHHC20	1217.38200335492	-1.22913917248315	0.395120845680858	-3.11079302932029	0.00186585667138624	0.0392682897163472
ASH1L	2215.76360213842	-1.57087284190348	0.504983431228999	-3.11074135260316	0.00186618320568845	0.0392682897163472
AC244669.1	340.035109917201	1.31467544980533	0.422654777586283	3.11051836989336	0.00186759278857065	0.0392682897163472
CCDC186	624.120064755483	-1.4483132773756	0.465930678578371	-3.10843081162768	0.00188083678664357	0.0393762385640572
SCD	109512.963397475	2.40950379196007	0.775232340250322	3.10810535997768	0.00188290929025146	0.0393762385640572
SNRNP25	860.405354760213	1.38585399179629	0.445899622866553	3.10799543378631	0.00188360978330476	0.0393762385640572
DENND4C	1581.30701597517	-1.26342124933509	0.406520459447918	-3.10789093137133	0.00188427593585468	0.0393762385640572
VNN1	87.6857806844635	-1.69914428450925	0.54677829057494	-3.10755623220262	0.00188641093849187	0.0393762385640572
PGLS	2454.47979718451	1.5748361724536	0.506784295410365	3.10750784251983	0.00188671979378833	0.0393762385640572
MVB12A	1662.353310608	1.02575724770322	0.330184422930052	3.10661913908798	0.00189240035905516	0.0394142479878528
NME3	2536.07322906321	1.51030150448227	0.486175778271613	3.10649269663637	0.00189320985063662	0.0394142479878528
G6PC3	1949.15953025515	1.19625074977247	0.385241042416195	3.10520068752202	0.00190149961173055	0.039532695791941
COX7C	11714.336939684	1.60921416392426	0.518285975961512	3.10487691845971	0.0019035821889865	0.039532695791941
HAX1	3468.01396366595	1.49360280403939	0.481259957351174	3.10352602834461	0.00191229413256197	0.0396648330886686
LARP4	803.900693583897	-1.16834690033459	0.376557552113892	-3.10270473603785	0.00191760856082656	0.0397032265567178
ADAM28	52.2993317346236	-2.01584355858977	0.649766160391696	-3.10241388590408	0.00191949384708197	0.0397032265567178
MBLAC1	89.4393412731556	1.56097810846978	0.503210921997833	3.10203542934328	0.00192194954519651	0.0397032265567178
SLC25A28	1749.8848090732	1.16701463525442	0.376288958879373	3.10137889437392	0.00192621646027421	0.0397096931810375
TLR2	477.650938106565	-1.72413068324014	0.55612576073149	-3.10025322504812	0.00193355259484089	0.0398018898492197
AC003986.3	24.7633680097552	2.64506777577944	0.853255968561319	3.09996984871879	0.00193540343320359	0.0398018898492197
SLC12A2	750.053553728435	-1.13339641896444	0.365834806064027	-3.09810985772106	0.00194759217605235	0.0399836498365187
CENPX	895.842207174928	1.42877936947768	0.461209141756647	3.09789906599805	0.00194897795637615	0.0399836498365187
ZSCAN16-AS1	408.995925906564	1.56983382776174	0.506908145774755	3.09688025502613	0.0019556885618201	0.0400726282497216
NEDD8	1174.22034038403	1.50854500047062	0.487301372782896	3.09571260153768	0.00196340563212482	0.0401819887185399
ZNF440	166.773599344627	-1.19696456915942	0.386774313642826	-3.09473645725291	0.00196987845265053	0.0401865191781487
PEX16	1137.32748265448	1.46385063059901	0.473013545137422	3.09473300637454	0.00196990137015933	0.0401865191781487
TKT	24457.9510774084	1.5421317066762	0.498394638770038	3.09419802444494	0.00197345718165658	0.0401865191781487
TPI1P1	86.922626223	1.73906067648418	0.562091794705707	3.09390866912529	0.00197538286527965	0.0401865191781487
BOK	17332.518014159	1.75314563883171	0.566683479203262	3.09369463407786	0.00197680839589864	0.0401865191781487
AC010326.3	20.505949777768	-2.92164385178729	0.944436998901032	-3.09352964272575	0.00197790792685629	0.0401865191781487
PUS7L	397.360398853312	-1.52527364881732	0.49318906009654	-3.09267534952774	0.00198361006855092	0.0402539331699685
PSMC3	4450.23041454941	1.20679835301917	0.390668917335033	3.08905648611977	0.00200793258522921	0.0406498006822662
ZBED6	20.5155347091656	-2.7330050489943	0.885077994955964	-3.08786916471726	0.00201597205364543	0.0407636792260472
NDUFS8	3942.16228250505	1.57737598061057	0.511039717796955	3.08660154128624	0.00202458784969384	0.040818361106801
ZNF524	1676.15995468444	1.51381048520014	0.490480319552171	3.08638374437187	0.00202607157094392	0.040818361106801
UACA	3388.26785461744	-1.2931069014614	0.418973254243756	-3.08637099949364	0.00202615842513684	0.040818361106801
PYM1	911.226813721443	1.33274786341847	0.431862035552851	3.08605006622623	0.00202834665769996	0.040818361106801
TMUB1	1798.91694775082	1.4027343338678	0.454837540185454	3.08403377015859	0.00204214413469524	0.0410155001522732
PRADC1	1242.96167283755	1.59665685837451	0.517738009385585	3.08390890649367	0.00204300139943507	0.0410155001522732
SMG1	2810.4056083608	-1.59771221156136	0.518277609048931	-3.08273439497657	0.00205108130791217	0.041040887116683
ZNF136	275.041093141385	-1.19433367721941	0.387456554772882	-3.08249702452318	0.00205271782601295	0.041040887116683
TFEB	919.816887469695	1.03485207540806	0.33575202348053	3.08219162666661	0.00205482511184503	0.041040887116683
BLOC1S1	537.130834216072	1.67870238952597	0.544686497368732	3.08196071985525	0.00205641971693401	0.041040887116683
TIMM13	1933.03445329535	1.49226761006643	0.484253412440539	3.08158408744237	0.00205902311568497	0.0410443285539846
KLHDC3	4068.4489357372	1.19829509590249	0.389122752687119	3.07947835902055	0.00207363434898637	0.0412494490624395
CCDC85B	5149.44469587782	1.64167272802693	0.533114963727943	3.07939720271049	0.00207419937538564	0.0412494490624395
ZNF721	366.659392803006	-1.22357370995338	0.397439361170962	-3.07864250372283	0.00207946050730961	0.0412657430876777
HIRIP3	747.196116992369	1.16751185700426	0.379273447596434	3.07828524354427	0.00208195529364806	0.0412657430876777
AC133919.2	21.7588590250912	-3.4569614138013	1.12326396397634	-3.07760377317163	0.00208672168929403	0.0412657430876777
USP47	1339.98271982081	-1.14605241537584	0.372388358813771	-3.0775731524652	0.00208693609392196	0.0412657430876777
PPIH	297.607995366929	1.31746193579319	0.428090704107667	3.07752988596045	0.00208723907823245	0.0412657430876777
ZC3H12C	529.016413804669	-1.02583351795193	0.333393891587097	-3.07694155123397	0.00209136304284077	0.0412989165091503
ZNF654	463.226068929362	-1.06449027143028	0.34617735474295	-3.07498528383147	0.00210512940475	0.0415222019506998
KYNU	138.572404772176	-2.17226608559288	0.706962020344252	-3.07267720624526	0.00212147831926174	0.0416993020640754
PDRG1	525.245458559995	1.24564002365914	0.405393474822015	3.07266914990683	0.0021215355884562	0.0416993020640754
MACROD1	1566.13318918422	1.63952105438584	0.533667228624319	3.0721786282665	0.00212502517706387	0.0416993020640754
MBLAC2	241.373760152696	-1.08373617939669	0.352817941867982	-3.07165835631513	0.00212873216173538	0.0416993020640754
BCL2L12	349.963051049656	1.16977414310637	0.380858763685499	3.07141191077417	0.00213049017733068	0.0416993020640754
TP53I3	682.815786033726	1.28746388819715	0.419193892440758	3.07128493857792	0.00213139645115477	0.0416993020640754
FCN3	234.662505389104	1.85169153894731	0.603123114269632	3.07017173631235	0.00213935716668257	0.0417564231321325
SNRPD2	3802.72252000762	1.39235923152337	0.453538916591029	3.06998844109977	0.00214067055568343	0.0417564231321325
AGPAT2	39726.5720982484	2.01372590305384	0.655976725832329	3.06981303414195	0.00214192811417512	0.0417564231321325
PFDN6	840.476800424063	1.6476071159576	0.536768106453952	3.06949518078147	0.00214420865053061	0.0417564231321325
TMEM208	830.155548903357	1.25683640851872	0.409693220910798	3.06775007339545	0.00215676917193918	0.0418866768751054
AKR7A2	3432.16601846599	1.34703098649877	0.439126397087057	3.06752451101617	0.00215839758528641	0.0418866768751054
PTAR1	1254.32199753446	-1.15416203813149	0.37633515675467	-3.06684618063434	0.00216330148277019	0.0418866768751054
NDUFS7	567.715599306711	1.64550356636943	0.536934924556245	3.06462383263553	0.00217943928336819	0.0421508051092652
N4BP2	283.697118091429	-1.4015601903483	0.457572873933116	-3.06303163974961	0.00219106892152685	0.0421651337702088
STARD10	741.41729784554	1.2357504311033	0.403487516268521	3.06267327061714	0.0021936943383221	0.0421651337702088
AC133552.2	38.8445946208601	1.98603791223678	0.648530702174695	3.06236529061318	0.00219595290718695	0.0421651337702088
SLC52A2	944.993840699983	1.22826673766112	0.401095071195476	3.06228329857117	0.00219655455429844	0.0421651337702088
SCRN2	8862.3615000524	1.96534274964347	0.641806126190089	3.06220627919245	0.00219711985025834	0.0421651337702088
RELCH	724.939278548719	-1.04485135676662	0.341238524517883	-3.06193844391643	0.00219908670806731	0.0421651337702088
PLAG1	104.328937594317	-1.27697181003816	0.41706673357105	-3.0617925316276	0.00220015889904963	0.0421651337702088
NDUFB11	3544.13739479603	1.58115515077865	0.516480072011439	3.06140592147306	0.00220300210030563	0.042171754491565
S100A1	512.939945843319	3.46816677265512	1.13409383049815	3.05809508824481	0.00222748882344257	0.0425733309423463
GPATCH2L	890.40861288189	-1.10821199013576	0.362473545867173	-3.05735964119671	0.00223296188992847	0.0425733309423463
SMC4	314.010017961249	-1.88915421064645	0.617948272694955	-3.05713972207997	0.00223460088072393	0.0425733309423463
PLCB1	513.225645986785	-1.49066291300083	0.487634808210552	-3.05692474758117	0.00223620408617482	0.0425733309423463
SDHA	437.68592975142	1.63545636989675	0.535009529118769	3.05687334689265	0.00223658757082807	0.0425733309423463
AL354822.1	15.8146279970761	-3.82723172674515	1.25216769476578	-3.05648496023613	0.00223948715215545	0.0425805192308475
COX17	1115.09814083156	1.40406820964474	0.459446989802936	3.05599610141524	0.00224314172558351	0.0426020302528143
FNDC3A	1761.60024810084	-1.11289439888165	0.364269354299447	-3.05514143791191	0.00224954408432688	0.0426390363661146
RPUSD3	805.752963293503	1.15686730135759	0.378672299801827	3.05506186209823	0.0022501410449069	0.0426390363661146
MYO9A	1074.82991099339	-1.3955244389961	0.456991057875964	-3.05372373254373	0.00226020117052623	0.042781655339871
ADCK5	418.338375813314	1.45345043170642	0.476022133721432	3.0533253156606	0.00226320444022551	0.0427905305361339
CROCCP3	102.418358135079	-1.57412289966543	0.515682325688439	-3.05250504283615	0.00226939917890953	0.0428596596607477
CCDC112	230.264993632382	-1.35350634420682	0.443512806475339	-3.05178638462174	0.00227483928182873	0.0428855054963674
MYL6B	572.043872442391	1.26302917498624	0.413932539982788	3.0512923072894	0.00227858627834499	0.0428855054963674
DDX60L	787.767891119123	-1.49516701807448	0.490019276795942	-3.05124122432659	0.00227897400497211	0.0428855054963674
ITGB8	98.0326444855289	-3.10123888877491	1.01647171818296	-3.05098394111612	0.00228092773843508	0.0428855054963674
ABCA9	1622.88092296189	-1.09908104767632	0.360441148015882	-3.04926630526626	0.00229401032600494	0.0430356337158528
SLC39A3	1012.88730558719	1.51553023787313	0.497245496127947	3.0478511111203	0.00230484093451733	0.0431517971379717
ZBTB37	706.912796357116	-1.29468679644726	0.424862219294148	-3.04730978103492	0.00230899615168292	0.0431517971379717
RORA	645.604431681415	-1.50609367192801	0.494251452334595	-3.04722154040009	0.00230967413148344	0.0431517971379717
STIM2-AS1	28.5921266611144	2.20079914800135	0.722288615242366	3.04698025354153	0.00231152894329095	0.0431517971379717
UROD	3813.75020977507	1.37829457518777	0.452375753554733	3.04679144352286	0.00231298130833122	0.0431517971379717
ZNF441	283.602364782616	-1.1881114414432	0.390080055891933	-3.04581437450457	0.00232051048399799	0.0431978282560446
AL121832.2	113.443275393273	1.79586699814737	0.589619389474498	3.04580722785923	0.00232056563777733	0.0431978282560446
TFRC	1804.88579410159	-1.34781156155189	0.442876164681631	-3.04331474357124	0.00233987461614494	0.0435091689293951
ARL6	168.207934679555	-1.33710658379754	0.439406319163554	-3.04298442121367	0.00234244459587895	0.0435091689293951
BSG	25845.6471742406	1.51065970408406	0.496523290012008	3.04247501471186	0.00234641295620982	0.0435349850029084
CHIC1	307.80393980205	-1.29437497057783	0.4255195099338	-3.04186985640025	0.00235113523890886	0.0435747172049804
RNF169	318.195486412867	-1.29870238610898	0.426995041006213	-3.04149290129597	0.00235408116133148	0.0435814762367551
STK38L	1665.93665347166	-1.24177432905013	0.408432735361208	-3.04033986882059	0.00236311315891775	0.0436613482378114
ZBTB11	550.685215012833	-1.14553486649866	0.376785729877733	-3.04028198432669	0.00236356741822789	0.0436613482378114
PQBP1	1200.46396987849	1.34911684528596	0.444185607257777	3.03728176519466	0.00238722194972988	0.044043897770555
LINC00342	281.103436615618	-1.85878903682401	0.61204874980888	-3.03699507172336	0.00238949362460486	0.044043897770555
PHTF2	521.273304493479	-1.00338085995039	0.330485840079	-3.03607821657514	0.00239677180610271	0.0441298747810666
CBY1	838.364169329121	1.40054177386316	0.46149925844269	3.03476494976228	0.00240723213818599	0.0442741910905581
ALKBH7	2689.18093060302	1.59531947188768	0.525764767633737	3.03428371411724	0.00241107568973869	0.0442966288852535
TRPM7	1222.97504641103	-1.19950568413275	0.395406609815846	-3.03360048708189	0.00241654216310319	0.044348802045472
RGS7BP	47.3374993820977	-2.7320588864473	0.900812155619672	-3.03288412506812	0.0024222859287084	0.0444059452989279
ZNF292	911.437188271826	-1.37919641232662	0.454917216892344	-3.03175250597958	0.00243138467477547	0.044524402222244
MRPL24	2957.20663802034	1.59548059576065	0.526523457411565	3.03021750180737	0.00244377681950436	0.0446509087462886
ECH1	7630.81513975437	1.72141663347846	0.568140260363198	3.029914888232	0.00244622664003299	0.0446509087462886
SLC1A5	6261.03104083619	1.60940681826902	0.531508741149095	3.02799689576048	0.00246180616161492	0.044838333584365
HIPK3	6749.51253220174	-1.03905770051176	0.343205911483825	-3.02750525484678	0.00246581426854442	0.044862939773819
NRIP1	2037.40849272037	-1.30139596454743	0.429990794202154	-3.02656703839943	0.00247347966095981	0.0449539618898228
NOP58	679.053645791189	-1.08551206808644	0.358702588853356	-3.02621754572899	0.00247634064640293	0.0449575650256635
SORL1	1711.11843944247	-2.04882812564111	0.67715337515342	-3.02564854701775	0.00248100501056801	0.0449938653044363
AC036108.3	16.8689951008034	-2.97866347426698	0.984938104468265	-3.0242138676065	0.00249280149595204	0.0451592923365388
SCAF11	3141.38032543132	-1.08292456545887	0.358147965295549	-3.02367923426628	0.00249721056487877	0.045174195747519
MEG3	992.267210002955	-1.61964809821173	0.535725241635751	-3.02328128737484	0.00250049702427876	0.045174195747519
PTGR2	42.531252883209	-1.65819672076802	0.548501159492119	-3.02314168725443	0.0025016508542958	0.045174195747519
SERGEF	372.170128511789	1.37049212021577	0.453551265310167	3.02169175799463	0.00251366371721004	0.0452574892636882
MYL5	589.456910760089	1.16697752413176	0.386209924796032	3.0216145396783	0.00251430495909379	0.0452574892636882
SUV39H1	255.263275522718	1.35654827560383	0.449025899724809	3.02109138122145	0.00251865335177911	0.0452874794371017
POLR2F	1441.92210337587	1.37926801866972	0.456696517616671	3.02009751654688	0.002526933117095	0.0453880199457788
COX14	2433.84969795497	1.75916465700787	0.582567011776334	3.01967777345291	0.00253043741734035	0.0453898137940952
IPCEF1	47.7249940492396	-2.19658990775883	0.727545135608729	-3.01918025459818	0.00253459679890356	0.0453898137940952
SPIRE1	519.236327346075	-1.14465617765891	0.379145109354899	-3.01904508172742	0.00253572795758075	0.0453898137940952
HSD17B10	2926.68213010868	1.63663942133591	0.542318904355781	3.01785427022882	0.00254571291985559	0.0453898137940952
ITGAM	980.635928767619	-2.0466913059354	0.678243105068642	-3.01763673031113	0.0025475408734276	0.0453898137940952
LDHD	2704.04853368546	2.3433566859001	0.776627063561651	3.01735130778646	0.00254994105459865	0.0453898137940952
GET3	2173.68358960258	1.13596401094352	0.376499569909115	3.01717213440041	0.00255144881969469	0.0453898137940952
SLA	535.787520409718	-1.63054400299691	0.54042497554402	-3.01715145817516	0.00255162286502347	0.0453898137940952
AC006077.2	18.1274476219634	2.71728049131515	0.900676999934727	3.01693114347549	0.00255347807249736	0.0453898137940952
P2RX7	110.835048572519	-1.78961635205771	0.593201212304301	-3.01687912117696	0.00255391631748345	0.0453898137940952
MBD3	1892.37884750775	1.10250804117732	0.365512886793132	3.01633151938991	0.00255853358588989	0.0454240600043794
HECTD2	418.090453118115	-1.13788149639741	0.377481799079927	-3.01440095700212	0.0025748726655081	0.045666124038276
RPL7P23	70.8118500692653	1.47811369515805	0.490500515785519	3.01348040947705	0.00258269715380326	0.0456670111750775
RPL8	50464.9654044834	1.58511168425697	0.526013932778559	3.01344049174506	0.00258303693865192	0.0456670111750775
TMEM219	4218.98559917325	1.13232166828061	0.375815433426224	3.01297277218631	0.00258702127396215	0.0456896100309382
TRIM52	308.087540870609	-1.30828074940543	0.43434506926658	-3.0120768991681	0.00259466858935194	0.0457767862723283
FASTK	2421.08597410232	1.30075833273137	0.431935894421003	3.01146153753902	0.00259993338310777	0.0458217904388221
KCNIP2-AS1	26.2968313192909	-2.53297599932171	0.841591231898344	-3.00974618474598	0.00261466087406325	0.0459853075261484
GIPC1	3655.96867558253	1.07611425461184	0.357603943860187	3.00923486188557	0.00261906566739533	0.0459853075261484
AL691432.1	48.289438541886	-2.82703371590957	0.939977297629562	-3.00755531334512	0.0026335819274227	0.0461738289331307
AL021368.2	139.550442695831	-1.28146882375142	0.426244982816305	-3.00641385919535	0.00264348939953642	0.0462505456042357
GCK	54.2571495605769	2.6386800919169	0.877771349024113	3.00611326041859	0.00264610416600791	0.0462505456042357
ZNF675	96.2793104111472	-1.30029893846162	0.432559207156917	-3.00606001894653	0.00264656753473658	0.0462505456042357
ASAP2	719.513402080226	-1.81742459789064	0.604641151951849	-3.00579044615768	0.00264891480687609	0.0462505456042357
RCC1L	2580.54814773948	1.09490280652689	0.364373451232731	3.00489182958493	0.00265675315159628	0.0463027253730353
PAG1	317.992043246193	-1.41871212165401	0.47227308588251	-3.00400798619076	0.00266448330861381	0.0463306542072095
KCNA3	23.6747036463785	-3.52507043919014	1.17358871418201	-3.00366763636364	0.00266746551039302	0.0463306542072095
SLC26A2	600.695902819022	-1.39627158598925	0.464899704347943	-3.00338239179486	0.00266996722006721	0.0463306542072095
RPS6KA3	2367.84024594521	-1.15825849106482	0.385793756293349	-3.00227381125398	0.0026797102917733	0.04644703070812
HSD11B1-AS1	466.313998453366	1.75398771935407	0.584274249885635	3.00199387478979	0.00268217572497139	0.04644703070812
EIF4G3	1800.85677101541	-1.12962393132171	0.376385816352615	-3.0012393725895	0.0026888310404399	0.0464578070944636
PIK3CG	257.862363461201	-1.67662716628704	0.558653474842286	-3.00119348001974	0.00268923633622473	0.0464578070944636
UNC119	770.653662661792	1.04083017167396	0.346849350703828	3.00081337780194	0.00269259531877647	0.0464578070944636
COMMD5	970.044342064979	1.19277912557843	0.397506926652881	3.00064991476241	0.0026940410284964	0.0464578070944636
TPRN	316.815070861013	1.26236507856982	0.420737065030021	3.00036574738131	0.00269655596734034	0.0464578070944636
PPOX	555.098572900973	1.11408887827068	0.371359297543927	3.0000295822374	0.00269953386691123	0.0464617021497749
GPRC5C	762.904615762084	1.37040106915594	0.456997526552857	2.99870565929077	0.00271129100680389	0.0465526806691491
RNF167	2968.13534207607	1.17516090280678	0.391913705768836	2.99851953506298	0.00271294763486341	0.0465526806691491
IFIH1	572.721824253045	-1.04611720050319	0.348966462853473	-2.99775855808368	0.00271973045575165	0.0466192172740212
NDUFS3	2173.91404380611	1.51807128581273	0.506556247861746	2.99684643555529	0.0027278808974977	0.0467115021027902
H1-10	5789.74999101149	1.4074966338811	0.46982799644787	2.99577003610355	0.00273752796921145	0.046829201856298
GPR183	413.363448644738	-2.19834817672157	0.734103216900905	-2.99460365533082	0.0027480166625876	0.0469610458817096
NDUFB2	2031.11820942294	1.30359007891002	0.435420577940996	2.99386419694356	0.00275468525253735	0.0470160609386853
SYCP2	69.4598576202454	-1.57135089509638	0.524920495271644	-2.99350265278405	0.00275795111100008	0.0470160609386853
POLD4	263.893921154539	1.36186631592646	0.455014736101725	2.99301584734169	0.0027623540523131	0.0470160609386853
DNAJB2	3273.26461254036	1.11846153525309	0.373737095727581	2.99264255017475	0.00276573470969996	0.0470160609386853
ZFP36L1	15474.9402608161	-1.34607489116869	0.449818957451192	-2.99248146142161	0.00276719473016315	0.0470160609386853
MAN2A1	1177.25672133729	-1.06040946364292	0.354367690336158	-2.99239883477244	0.00276794388610834	0.0470160609386853
NNMT	6819.33895011326	1.23995214059918	0.414426793441724	2.99196905272858	0.00277184360525696	0.0470349823428728
SSR4	4807.31405748902	1.40461751458555	0.469630691767537	2.99089803798603	0.00278158353139913	0.0471055730633329
HEIH	315.655542088612	1.6370816887079	0.547718751416536	2.98890933435089	0.00279975197452986	0.0471938641898552
PSMB6	2871.23324848822	1.3299588072933	0.44502050504251	2.9885337691715	0.0028031952131003	0.0471938641898552
AC090498.1	46.4352754082047	1.7759236373247	0.594249775285701	2.98851377179046	0.00280337866051909	0.0471938641898552
MIR4458HG	259.985712766945	1.28950708981405	0.431490735460255	2.98849310968074	0.00280356821739071	0.0471938641898552
ALDOC	1956.98155476129	1.82795909785253	0.611862530978135	2.98753233823669	0.00281239539637128	0.0472101681679187
BEX3	2503.98600795881	1.17429564158172	0.39313048942905	2.98703782371896	0.00281694868232357	0.0472307463280548
TOLLIP-AS1	117.126500178634	1.58098574815459	0.529423585716181	2.98623973470299	0.00282431135792043	0.0473072152451673
TSTA3	1472.02876642471	1.22376047733479	0.409976034648205	2.98495612892321	0.00283618997734879	0.0474590996804331
SASS6	85.727684520816	-1.28394696826343	0.430518844255757	-2.98232466567869	0.00286068454230212	0.0477537347312393
INTS6L	240.442646124048	-1.32367786156741	0.443855194338452	-2.9822290658112	0.00286157804353224	0.0477537347312393
WDR13	4336.87357414563	1.0928204635886	0.366453433783382	2.98215370041966	0.00286228260767675	0.0477537347312393
SCGB3A1	59.6989363302722	1.78083165314532	0.597529848670195	2.98032250122496	0.0028794505833931	0.0479027441207965
GOLGA8B	628.593164144483	-1.27259598598859	0.427024761328596	-2.98014565251247	0.00288111355431794	0.0479027441207965
CNTNAP3B	206.673380537466	-1.42084360643626	0.47678966756123	-2.98002180647884	0.00288227864423363	0.0479027441207965
XRN1	1214.28035229836	-1.19203277729255	0.400090749118657	-2.97940599706049	0.00288807830155629	0.047947211448846
KLF2	17989.4733353664	-1.17915796441904	0.395946284717471	-2.97807558735001	0.00290064440644752	0.0479498669022937
PDE1C	125.415947437418	-2.09757383233222	0.70445610490117	-2.97757918163899	0.00290534587219074	0.0479498669022937
MAP4K5	1021.53765730044	-1.06825376877504	0.358786637365708	-2.97740678587809	0.00290698026144882	0.0479498669022937
P2RY10	39.1554204796863	-2.34460329807288	0.787517758290587	-2.97720689265745	0.00290887638957763	0.0479498669022937
GCAT	348.842823705169	1.44149292781882	0.484179592992036	2.97718645866706	0.00290907028396457	0.0479498669022937
DPP7	5665.48987655524	1.52696895690849	0.512905126771473	2.97709825308265	0.00290990738594348	0.0479498669022937
DNAJC30	583.635125560238	1.35447039587682	0.455022242393987	2.97671249816406	0.00291357091948536	0.0479498669022937
AGBL3	106.1329749548	-1.31701562847018	0.442466450428137	-2.97653218045303	0.00291528484907338	0.0479498669022937
RBM12B	281.514634158291	-1.40818146877346	0.473117270940143	-2.97638990429419	0.00291663784107176	0.0479498669022937
LGALS1	63297.7874335776	1.60149930272131	0.538169766677863	2.97582547716757	0.00292201097608656	0.047991472101406
PKIG	3007.34434157211	1.1174487518283	0.37565752270284	2.97464760931261	0.00293325294542995	0.0481160754651539
UQCR11	759.01417320979	1.24778976267382	0.419504960585242	2.97443386827429	0.00293529718840965	0.0481160754651539
SMIM4	299.706366479161	1.59224660935549	0.53570415712359	2.97224986624128	0.00295625986484021	0.0482722355492863
THRSP	16250.446540897	2.29990257806713	0.774212093905328	2.97063633618254	0.00297183463154378	0.048479667554575
EFCAB7	147.276708791405	-1.47348750809695	0.496133729094731	-2.96994020298831	0.00297857721811877	0.0485427584466384
PPIB	2656.23356313499	1.03594482128343	0.348929122692613	2.96892621999925	0.00298842339840156	0.0486562590729141
S100B	11884.9184248244	1.86102477266705	0.626973546752749	2.96826681493303	0.00299484241007453	0.0487137950401718
GPR108	2255.65380284264	1.05099718951077	0.35413478505873	2.96778863261474	0.0029995051652649	0.0487426806644202
PIK3AP1	505.096465043417	-1.55626074892625	0.524602511868427	-2.96655222519515	0.00301159208891989	0.0488920392589649
BX679664.3	1402.47458020417	1.27567665754654	0.43007495524674	2.96617285425203	0.00301530965733888	0.0489053681599516
DHRS11	1109.11684297385	1.74227428792321	0.587609478766577	2.96502073380493	0.00302662530251104	0.049011401391858
FYB1	668.40996372904	-2.24738033721865	0.758111270164086	-2.96444654718328	0.00303227917351007	0.049011401391858
MESP1	2977.68456836692	2.16366762374262	0.72987935911409	2.96441815585637	0.00303255898553861	0.049011401391858
STK32C	492.941165675717	1.08387412402014	0.365639203197815	2.96432689531311	0.00303345856754866	0.049011401391858
TNNT3	396.928781455696	1.20683914033448	0.407218429155842	2.96361621657508	0.00304047226910724	0.0490324314475816
SMC2	529.416034525723	-1.1450900423121	0.386383969993261	-2.96360649312669	0.00304056833248152	0.0490324314475816
SLC5A4	54.764873819065	-1.9448796217899	0.656508185693779	-2.96246058186557	0.00305190883557184	0.0491664086617996
YTHDC2	648.143193719536	-1.07902988786742	0.36428616161944	-2.96203919213011	0.0030560888080036	0.0491664086617996
PDXK	8792.1693037357	1.47385721665237	0.497607725758692	2.96188571912787	0.00305761247896764	0.0491664086617996
SLC38A2	5352.53952790967	-1.12089790401447	0.378551293899332	-2.96101987254744	0.00306622154031066	0.049179163640062
BRMS1	1080.11129844566	1.19988568257505	0.40523009646339	2.96099843779361	0.00306643494491898	0.049179163640062
TNFRSF11B	157.880963060682	-1.80711940319346	0.610322126698789	-2.96092722865564	0.003067144001006	0.049179163640062
AC093110.1	125.744546478997	-2.23962549178393	0.756874958503323	-2.95904292594467	0.00308596112081345	0.0493870782595397
ITGAV	3153.1767548166	-1.35540833602798	0.458151076414466	-2.95843097572865	0.00309209481696334	0.0494383796303115
AL451165.2	172.451546744283	1.50058371413317	0.507483907043145	2.95690896461391	0.00310739846769843	0.0495971174743518
DYRK1A	1803.11856522257	-1.05864251840679	0.358087176334953	-2.95638210014128	0.00311271210016976	0.0495971174743518
PRR5	2439.35462254298	1.5786532634538	0.534002049362678	2.9562681741351	0.00311386217690035	0.0495971174743518
CD2	97.5814543186088	-2.29506452198182	0.776503512454198	-2.9556395884522	0.00312021468333094	0.0495971174743518
ECSIT	1912.35503553866	1.35529062411545	0.458548637553989	2.95560931408477	0.00312052093504948	0.0495971174743518
AC006547.1	15.850064972257	-2.74582511280826	0.929085811557782	-2.95540527973878	0.00312258563582303	0.0495971174743518
CLPP	2098.73653175283	1.35178115833924	0.457468814428066	2.95491433668381	0.00312755877925969	0.0496294195761472
ATOX1	1576.54174495919	1.30260694980788	0.440918518012791	2.95430311178287	0.00313376044168433	0.049681137368449
TOPBP1	726.651333457668	-1.06283223749024	0.359820288823948	-2.95378629416379	0.00313901296569121	0.0496903634746491
C19orf25	877.126865997117	1.07996181633294	0.365769094380456	2.95257809619535	0.00315132345667372	0.0496903634746491
EFCAB12	40.4968860332175	2.06224737829441	0.698596668541055	2.95198570385569	0.00315737548637045	0.0496903634746491
ECHS1	16538.1800273565	1.78351547609975	0.604202742875832	2.95184935376282	0.00315876997237976	0.0496903634746491
GOLGA8R	37.965155188832	-3.26206785037789	1.10518392358208	-2.95160631707799	0.00316125696067264	0.0496903634746491
EIF6	1387.56918923261	1.28426748503369	0.435137281333045	2.95140761347622	0.00316329161563539	0.0496903634746491
VWA1	3575.58249953107	1.00234176463859	0.339616978745927	2.95138885087503	0.00316348379973302	0.0496903634746491
DUSP8P5	45.7760162755045	-2.21125038569132	0.749229338909005	-2.95136651871008	0.00316371256051126	0.0496903634746491
EIF1AXP1	268.363538990071	-1.07534831958623	0.364356801164353	-2.95136063372443	0.00316377284620042	0.0496903634746491
CD151	22112.9223959109	1.19677761669271	0.405668536735649	2.95013664683731	0.00317633412673539	0.0497277956814436
NR2C2	985.648626364696	-1.50047693141709	0.508645627952174	-2.94994559858513	0.00317829887351479	0.0497277956814436
GADD45GIP1	3208.64838317881	1.5374470842564	0.52118874626081	2.94988542113884	0.00317891796979712	0.0497277956814436
TMEM131	1185.63533640331	-1.17975113352444	0.399992091519401	-2.94943614770748	0.00318354350008613	0.0497277956814436
DGAT1	5281.50663747447	1.68908747699443	0.572784560455214	2.94890538888138	0.0031890158731636	0.0497277956814436
RAB26	15.8326446596768	3.66915880510897	1.24426000243371	2.94886824130992	0.00318939920291955	0.0497277956814436
SMUG1	911.246348431352	1.19968633222	0.406832780868347	2.94884382143292	0.00318965121711362	0.0497277956814436
VPS25	1559.57085093913	1.20701408261985	0.409377797161859	2.94841120106625	0.00319411888791543	0.0497277956814436
AL161891.1	21.9353152187517	-2.95236542234864	1.00137635335783	-2.94830750940816	0.00319519055866218	0.0497277956814436
TIMM23	1577.38591118346	1.29617396702441	0.43963926715898	2.94826705403385	0.00319560876062345	0.0497277956814436
SPAG7	2131.34321321958	1.40503192773105	0.476817645206337	2.94668610076928	0.00321199076825422	0.0499366962534109
MAF1	8035.4809301191	1.37518141037693	0.466749956311175	2.9462914603041	0.00321609199348543	0.0499544592621968
