# Supplementary material for: RNA editing landscape of adipose tissue in polycystic ovary syndrome provides insight into the obesity-related immune responses
Source: Front Endocrinol (Lausanne). 2024 Jun 24;15:1379293. doi: 10.3389/fendo.2024.1379293 (PMC11229675; doi:10.3389/fendo.2024.1379293)
Supplement: Supplementary Figure 1 — Mapping of the RNA editing sites and the DNA sequencing data of each individual visualizing by Circos plot. (A) control samples. From left to right is control 1 to 3, respectively. (B) PCOS samples. From left to right and up to down is PCOS 1 to 5, respectively. Pink dots represent the quality score of each SNV from DNA sequencing data. Orange dots represent the RNA editing levels of each RNA editing sites in abdominal adipose tissue. Light green dots represent the RNA editing levels of each RNA editing sites in subcutaneous adipose tissue. [file DataSheet_1.zip › Table S4.csv]

	baseMean	log2FoldChange	lfcSE	stat	pvalue	padj
MZT2B	1800.00843255391	2.64257437950179	0.235771430947251	11.2082043565873	3.71656592934409e-29	8.66666009063747e-25
AC078817.1	213.54422963127	5.78174257319495	0.562464302957695	10.2793058026828	8.7354504828919e-25	1.01850984905278e-20
RPL24P4	1051.75237953458	3.2011463635222	0.332722098935048	9.62108129808087	6.51427213801816e-22	5.06354373288152e-18
RPLP2	92735.7462052847	2.78563637889779	0.293549214758531	9.48950376579684	2.32136688178839e-21	1.35329885791059e-17
MZT2A	2578.41918111698	2.4463074675853	0.261300848025995	9.36203416891296	7.82160887788224e-21	3.64784194846672e-17
NDUFB7	7795.77332814892	2.94119083120591	0.317026724096455	9.27742239897436	1.73627979998475e-20	6.74805144264072e-17
COX5B	14803.0693941426	3.28684937666439	0.35851283902603	9.16801023247523	4.81830291786133e-20	1.60511436773726e-16
FIS1	6760.94616329328	2.25103270524278	0.247517670586955	9.09443232842629	9.50818643640862e-20	2.77151749388266e-16
Z74021.1	119.727041769903	4.17282192962324	0.460872484649761	9.05417890763075	1.37599094940993e-19	3.56519254992113e-16
AL355032.1	411.823395359106	6.00339268066246	0.664152481653376	9.03917827080506	1.57853940798647e-19	3.68099604548364e-16
MRPL54	2164.1529438937	2.39440599353023	0.265431612453221	9.02080189846343	1.86717461940856e-19	3.95824044999893e-16
OST4	3237.7037935264	2.51564041283529	0.279357024238906	9.0051088555551	2.15451966462459e-19	4.18677033828173e-16
CD63	30316.2031744531	2.01953926082777	0.225385302310885	8.96038579322323	3.23544400518946e-19	5.80363990438562e-16
AC024293.1	4100.97540796899	3.7241178086184	0.416737769353036	8.93635778297681	4.02208206432991e-19	6.69935226129351e-16
RPL37P23	81.4083947349463	5.17763860341645	0.580377064747498	8.92116335725475	4.61415423976627e-19	7.17316418114065e-16
PRDX5	7019.19961749361	2.42164486758588	0.27328701930766	8.8611777965921	7.91734807639083e-19	1.14825565442364e-15
PHPT1	2975.63017871806	2.32797058386303	0.262900031175843	8.8549650353824	8.37100481375782e-19	1.14825565442364e-15
ELOB	6227.65082998817	2.17003628623931	0.247551451516845	8.76600105934603	1.85124279325791e-18	2.39828503866562e-15
CHCHD2	10168.0219109374	1.94222436180403	0.22362447922213	8.68520462768651	3.78061188661389e-18	4.64000466231311e-15
TIMM13	2629.76444852234	2.41562073174748	0.278570625842517	8.67148402471227	4.2652447437736e-18	4.97306210900283e-15
MICOS13	2834.52134351412	2.80377061638989	0.323784161970077	8.65938160572845	4.7433040742173e-18	5.26710036698444e-15
RPL8	65512.1100091833	2.53220907144468	0.29697577261078	8.5266520200738	1.50644164114476e-17	1.5967596649934e-14
NDUFA1	3072.50960739891	2.56543593723254	0.303623924121445	8.449386670223	2.92837100644663e-17	2.96898623910125e-14
DNPH1	2023.00246071794	2.70504018922497	0.320911120653452	8.4292503909396	3.47886486076762e-17	3.38015207034334e-14
CRYBG3	1255.48535350126	-2.55026246820545	0.303993259292083	-8.38920729408379	4.89431042995529e-17	4.5652169966451e-14
RPL35	36291.5698378227	2.41497459985976	0.290351717431204	8.31741110824312	8.99054767498117e-17	8.06348389357254e-14
PPP1R14B	3829.44151269394	2.72710840780561	0.328073761913237	8.31248555782654	9.37180603069036e-17	8.09411647517291e-14
AC079250.1	108.503494643604	2.97677162544878	0.360315962853297	8.2615591101657	1.43781917852955e-16	1.16412049480376e-13
GUK1	10073.7391590256	1.83564876712015	0.222213607109136	8.26073970447098	1.44772478876921e-16	1.16412049480376e-13
UBL5	3761.14894086411	2.25111296377725	0.273199519339916	8.23981304658304	1.7247995262388e-16	1.34068667174542e-13
LAMTOR4	3427.04807533066	2.08355172833376	0.253284345696706	8.22613700267404	1.93347855371483e-16	1.45441246432504e-13
NAA38	2341.88083657504	2.48003219660172	0.303429348505912	8.17334318124932	2.99959174365432e-16	2.17323377557555e-13
REX1BD	2237.88893023067	1.99778305448192	0.244516804222968	8.17033030032652	3.0754626953983e-16	2.17323377557555e-13
RPL22P1	1282.21983319064	2.85606304084028	0.350091102095065	8.15805664225291	3.40457861292047e-16	2.33504025513801e-13
AC010343.1	1825.86338475486	3.79088142267091	0.465542353638405	8.14293563849478	3.85807372273539e-16	2.5704691754419e-13
RPS9	59720.8059862732	2.20999584767285	0.27243099921238	8.11213060944653	4.97397940498689e-16	3.22189515958026e-13
TMEM256	570.462592034179	2.29978650525133	0.284097950680233	8.09504785143579	5.72418459528433e-16	3.60762866425501e-13
KIAA1109	2213.5860225661	-2.00079381062741	0.250880132759512	-7.9750986601451	1.52259143464548e-15	9.34350254328895e-13
RPL7AP6	1527.68125739096	2.42351977123224	0.304785353506962	7.95156244664126	1.84173743759722e-15	1.10121731557255e-12
NDUFA2	1262.92950935774	2.36090567735685	0.298994055307303	7.89616260072576	2.87621416315922e-15	1.67676095176774e-12
ROMO1	2385.95367491028	2.80710075859449	0.356078575034659	7.88337450047719	3.18656193988479e-15	1.81237653356521e-12
AC011979.1	73.0734911352115	3.45214430020838	0.440164604756923	7.84284847736632	4.40439332413632e-15	2.44538209346512e-12
SNHG19	686.293480300932	2.85503234708169	0.365399892202884	7.8134460573307	5.56452351195316e-15	3.01765404128455e-12
RPL9P7	1171.75310481175	2.89388419835019	0.371363880876722	7.79258389781543	6.56525490710711e-15	3.47943589042797e-12
MRPL12	432.796825667038	3.63860453976111	0.468113348665497	7.77291344101613	7.6701157505376e-15	3.97465398192858e-12
AC021078.1	218.341243931396	-3.07575527516194	0.396363276924029	-7.75994007071315	8.49695271039491e-15	4.30740087508041e-12
C19orf53	2809.54685615769	1.84809476108948	0.239609596138204	7.71294134657078	1.22950602690513e-14	6.10018107263844e-12
GAMT	1028.10032357572	2.26022038363602	0.293360525048222	7.70458255508131	1.31271693797922e-14	6.37734297432028e-12
NDUFA3	2639.47301604393	2.71122616465203	0.352040043375264	7.70147094250282	1.34508764931745e-14	6.40124467233337e-12
RPS15P4	833.796500921428	2.31602481487748	0.301888825212348	7.67178054122538	1.69624995802343e-14	7.91097055422966e-12
SERF2	6918.2052608516	2.33755641091443	0.305030343347456	7.6633569803636	1.81134958765513e-14	8.28212961461374e-12
ASH1L	1879.06219895268	-1.93686020617054	0.252872154200769	-7.65944440301149	1.86739166543967e-14	8.37417427815146e-12
AURKAIP1	5984.38251585308	2.9249689756215	0.382263423296819	7.65171030593302	1.98323630200737e-14	8.58091367026727e-12
APRT	3705.94474942668	2.49415106589303	0.325970574532483	7.65146077823194	1.98708923279057e-14	8.58091367026727e-12
RPL37AP1	105.226804682531	3.0203036143021	0.394866141017215	7.64893036035325	2.0265794758764e-14	8.59232850872034e-12
ALKBH7	3129.12419502423	2.60158560121166	0.341224263675171	7.62426907509792	2.45420973805656e-14	1.02195923003109e-11
RPLP1	60794.4295091526	2.06686427127248	0.271481682140817	7.61327340752368	2.67239641975235e-14	1.093291440565e-11
COPS9	2265.86436462372	2.19507958161464	0.28979967768047	7.57447212910605	3.60590793695725e-14	1.44976150313631e-11
ANTKMT	1191.07705929911	2.37063781118258	0.313515697943232	7.56146447126814	3.98556288066771e-14	1.57524306464899e-11
RPL13	107242.027500315	2.02096359833979	0.26759861548543	7.55221993459762	4.27901087560987e-14	1.63754577885951e-11
NDUFAF8	2131.7081148153	2.27078409522886	0.300683306517473	7.55207903467998	4.28364391742485e-14	1.63754577885951e-11
GADD45GIP1	3030.32666447713	2.00631723531328	0.267782396975167	7.49234175948965	6.76554748723112e-14	2.54460970733455e-11
ATP5MD	4875.60732544849	2.31604682352397	0.309513752782366	7.48285594001535	7.27245882663164e-14	2.69184868854323e-11
RPL37A	53072.3397524687	2.06094780766863	0.275879190187816	7.47047215219659	7.99075809182211e-14	2.9115076241125e-11
MRPL14	916.215995085633	1.84993084014893	0.247826086573641	7.46463322616856	8.3531959525249e-14	2.99674117564505e-11
LAMTOR2	1529.15136740803	1.84502170927125	0.247307114331044	7.46044736424973	8.62291980952665e-14	3.01579533603201e-11
UQCRQ	5420.19908038992	2.56517032602053	0.343892983693234	7.45921099777006	8.7042123732059e-14	3.01579533603201e-11
RPL36	17478.820016941	2.39705818010061	0.321413924242625	7.45785418521927	8.79429147262646e-14	3.01579533603201e-11
UQCC3	288.666678456162	2.62057656591637	0.352949042884643	7.42480145150267	1.12949217720888e-13	3.8171924754107e-11
XIST	2442.90661638285	-3.26676938300615	0.441776010680664	-7.3946282822666	1.41804397600746e-13	4.72390963950257e-11
DOP1A	444.61839970476	-1.9312473856078	0.261334673388688	-7.38993934698982	1.46895805767467e-13	4.82459618970641e-11
FAM89B	280.921184309941	2.15246484601484	0.291808782842602	7.37628533674346	1.62766983393261e-13	5.27161567464923e-11
BCL7C	1232.65058982429	1.89091640013232	0.256618878608275	7.36857868909471	1.72456729126757e-13	5.50892940617376e-11
RPS2	65592.7958529392	2.35763204171912	0.320058496484591	7.36625356806496	1.75489885098789e-13	5.53006571705223e-11
SMIM29	656.093469282654	1.99975061803373	0.271592180053633	7.36306405301814	1.79736072566811e-13	5.58835396824728e-11
LAGE3	582.655631464413	2.14450503181741	0.291529794206281	7.35604070128077	1.89445273548341e-13	5.8020682291205e-11
TMEM141	650.139313637667	2.56272742926016	0.34845516922205	7.3545398536679	1.91585940067018e-13	5.8020682291205e-11
SELENOH	638.198328109552	2.07465712309651	0.282404624872732	7.34639924552039	2.03617579185808e-13	6.08738247312033e-11
MRPS21	2257.06834314714	1.70462415369446	0.232660310265632	7.32666500680013	2.35950634231557e-13	6.90783295331801e-11
CENPX	957.348435030981	2.12773767234633	0.2904333830684	7.32607818656034	2.36985563817248e-13	6.90783295331801e-11
MRPL55	1312.30393953568	1.98703908158346	0.271482985322259	7.31920300355025	2.49448000056412e-13	7.18133075717959e-11
BLVRB	4715.64840402	1.83487463781318	0.251080023542011	7.30792761577932	2.71293857168163e-13	7.71500177476147e-11
MRPL21	1363.93632488316	2.06449839765745	0.282705046788754	7.30265844599551	2.82136752130877e-13	7.92668303968664e-11
SSNA1	2076.97816742216	2.11604229528541	0.290731373590774	7.27834175290589	3.37948339184455e-13	9.38168728743131e-11
AC027309.2	240.926450985083	2.60629401813032	0.358283490499205	7.27439049591402	3.47988019978773e-13	9.5467442798647e-11
COX4I1	26902.0091510288	2.63894470695498	0.363795866772081	7.25391613261039	4.04890882011493e-13	1.09786633460768e-10
TMEM258	1750.31955233478	1.90632642832235	0.26326620216652	7.24106023725965	4.45190603510693e-13	1.19326433140987e-10
DPM3	1444.94801398838	2.13531335877615	0.295282009390011	7.23143737468884	4.77908470640314e-13	1.26640313941608e-10
CEP290	353.608014341742	-2.64765370206165	0.366438382037513	-7.22537220948268	4.9973120261734e-13	1.30935190043076e-10
SIVA1	3244.17792840577	1.9098441001396	0.265463883796237	7.19436509715781	6.27520755010287e-13	1.62590627623165e-10
METTL26	2101.53665653377	2.1684329157613	0.301528767600635	7.191462801431	6.41007995419029e-13	1.63240916086238e-10
RPL23P8	26.9983475777524	5.52948691692867	0.768980917753192	7.19066857092465	6.44748186476785e-13	1.63240916086238e-10
COX7A1	5246.4024411054	3.02775902862949	0.42114535791183	7.18934441932844	6.51031570651408e-13	1.63240916086238e-10
DUSP23	1934.09012766887	1.9899599434259	0.276914366667862	7.18619249470976	6.66230975853569e-13	1.65274894956695e-10
NDUFAF3	3126.60900287748	1.96844850667066	0.274299270453788	7.17628050345941	7.16335094030415e-13	1.75833874291529e-10
TIMM8B	1816.23463502396	2.25965249363024	0.315013817484418	7.17318532778967	7.32725536202234e-13	1.77983612278124e-10
COX8A	2556.87650981458	2.48317374351534	0.347056521782857	7.15495484931124	8.37004667094702e-13	2.01217647752385e-10
SYCE1L	222.715158150503	3.69169290262276	0.516576992904024	7.14645242303436	8.90492333089015e-13	2.11891741992885e-10
MRPL52	1048.17895909993	2.20259831087745	0.308695332999157	7.1351850041849	9.66570666603664e-13	2.27671327015463e-10
DMTF1	1204.52316985321	-1.90396178433554	0.267027004097585	-7.1302218693947	1.00207267784877e-12	2.33673327747555e-10
NDUFS6	2433.96609428035	2.56509153787214	0.360136271101631	7.12255816395752	1.05942021304793e-12	2.44600197505592e-10
CIB1	2403.23953554185	1.83512693783009	0.258229743326677	7.10656686634481	1.18965034837004e-12	2.71975063467068e-10
SF3B5	3539.83663651398	1.78609076920305	0.251691700734105	7.09634351865233	1.28100837862233e-12	2.90017809525185e-10
TMEM134	1153.00742744083	2.01462758568844	0.284883400037636	7.07176193987535	1.52978702448159e-12	3.43010611768137e-10
C7orf50	2752.02585109125	2.11598251010695	0.299840725257864	7.05702171807114	1.70109045715098e-12	3.77787889240989e-10
PRELID1	2042.56234845858	1.96916011965021	0.280166965178464	7.02852357484715	2.08730361109582e-12	4.5918710289758e-10
AL590867.2	360.773846215373	2.75750820208114	0.393596605676805	7.00592475216977	2.45359765439686e-12	5.31116068433471e-10
CNTRL	465.192515315216	-2.0597854826499	0.294021103994733	-7.00557019433136	2.45981969170268e-12	5.31116068433471e-10
AKAP9	1095.90032979907	-2.43086875151473	0.347089212557104	-7.00358485245289	2.49494688775052e-12	5.33758408031692e-10
MRPS34	1303.70377892377	2.51899251674508	0.360221108933753	6.99290645182133	2.69249055428352e-12	5.7078352032125e-10
VPS13A	781.063242606482	-1.91565639924184	0.274304441040222	-6.98368714694248	2.87531981797805e-12	6.04050295814686e-10
TOMM7	6766.3145943544	2.2607055703257	0.323783073813048	6.9821610614242	2.90673608597088e-12	6.05198024899598e-10
PSMB6	2930.94496504385	1.77002206426493	0.253848382726351	6.97275296873969	3.10798100376435e-12	6.41371761298946e-10
ARHGAP5	1014.59559621137	-2.03476790297353	0.29198568455044	-6.96872487466772	3.19826450287074e-12	6.54213420547745e-10
ELP5	1295.60941609565	1.70472984176578	0.244737276831211	6.96555042140754	3.27122233538241e-12	6.63318553380716e-10
TMEM147	1778.31648556473	1.72215061004393	0.247351732802924	6.96235514717838	3.34630605049528e-12	6.72694058547408e-10
MRPL24	3076.37593789377	2.31631290994513	0.332774434638358	6.96060955662767	3.38803563943668e-12	6.75261564752341e-10
MCRIP1	3513.25205149982	2.06344452294319	0.296527843563081	6.9586872455174	3.43458030025031e-12	6.78737101877432e-10
TRPM7	1236.42090042493	-1.88272252194432	0.270719084525338	-6.95452455908444	3.53753013050983e-12	6.93207269860157e-10
COX7A2	6945.03040220736	2.46524056084444	0.354654451133574	6.95110565499697	3.62434291707217e-12	7.04300437360049e-10
RPS11	54904.5668899249	1.94706092117629	0.280580351517631	6.93940580887019	3.93752547247773e-12	7.58836004071969e-10
C19orf25	968.340810047318	1.80559493577961	0.260247677159991	6.93798674971303	3.97727010406449e-12	7.60212799644917e-10
HOXB-AS1	253.865807020163	2.22110652315889	0.320641138466581	6.92707908218204	4.29618449995673e-12	8.14493710199113e-10
RPL18A	45526.2129793208	1.99414740636948	0.287989747726532	6.92436943367536	4.37921722493298e-12	8.23540052163001e-10
ZFHX4	533.386835845259	-2.22909128532134	0.321979467268962	-6.92308520238432	4.41911790323671e-12	8.24395283084615e-10
OAZ1	16703.207644395	1.52916804271274	0.22147149936157	6.9045816148842	5.03516028060004e-12	9.31864306216765e-10
PSMB5	3330.94869147304	1.62373439717026	0.23531244721678	6.90033364735015	5.18805426983623e-12	9.52600295419772e-10
SSR4	6269.45329637988	1.95085842932035	0.282993324798725	6.89365528571343	5.43767000106415e-12	9.84015257968209e-10
USP34	1412.83056273545	-2.05271520726166	0.297775392388731	-6.89350181287628	5.44354253089322e-12	9.84015257968209e-10
ATP5MPL	2931.07544228681	1.99709421965694	0.289858865004618	6.88988490873004	5.58375443360263e-12	1.00159668951677e-09
NDUFB8	454.769852637334	2.7807065335232	0.404066825774358	6.88179864356402	5.91015152016161e-12	1.05097651184303e-09
BRMS1	1037.74570899858	1.68879717472329	0.245433982836643	6.88086122062132	5.94917876252326e-12	1.05097651184303e-09
NUBP2	2091.44095811889	1.89759822274794	0.276653391903625	6.85911786474315	6.92870563983545e-12	1.21481569034077e-09
LSM10	1243.40813995138	1.78916496009985	0.2610306680833	6.85423277363291	7.16962571405537e-12	1.24767538825416e-09
PQBP1	1148.23519292282	1.60300399845907	0.23410981657812	6.84723102127658	7.52930770267264e-12	1.30056241717499e-09
NEMF	704.488193566353	-1.76985980314795	0.258732934718529	-6.84048903582122	7.89232881408526e-12	1.35324423246805e-09
MRPL27	1454.99465152751	1.85027243354149	0.270924203251611	6.82948371291552	8.52207707381142e-12	1.45055704587014e-09
SLC25A6	44080.1661202608	2.3267940562071	0.340758850981851	6.8282718101166	8.5943636541074e-12	1.45156688930641e-09
LAMTOR1	3837.24149454069	1.76007415836299	0.257799285352191	6.82730425710249	8.652506437394e-12	1.45156688930641e-09
NDUFB2	2797.33632391181	2.07358832503862	0.30381382960429	6.82519399376721	8.78065784103245e-12	1.46254400139311e-09
PMVK	2018.35596016882	2.54797126979895	0.373596796703753	6.82011005522456	9.09707920535985e-12	1.50450205666515e-09
RPS19BP1	3340.93437288858	2.16911035298127	0.318690199298752	6.80632902346602	1.001205905433e-11	1.64416341611212e-09
SMC4	284.916163031236	-2.33065704564273	0.342570538473966	-6.80343690973837	1.02152237760378e-11	1.66579582680717e-09
MRPS12	1243.15808662783	2.28330266205566	0.336215970196368	6.79117848186121	1.1122122250029e-11	1.80108867186408e-09
BPTF	1142.24861486528	-1.97524019385819	0.291054219705031	-6.78650251441124	1.1488450308879e-11	1.84758050174309e-09
GFER	508.977750526288	2.20264565893739	0.324902661431107	6.77940171137821	1.20674561217947e-11	1.92740417331596e-09
AP1S1	1093.70875681606	1.65877613228186	0.244771336507952	6.77683978829757	1.22832966380437e-11	1.94853193403089e-09
DNAJC13	1459.20597462611	-1.49873919689832	0.221311904677845	-6.77206768013666	1.26954719742581e-11	2.00030885789003e-09
FAAP20	1771.9348980779	1.80719603779261	0.267023994989031	6.76791626110924	1.30650332372001e-11	2.04472154401523e-09
NDUFB11	4022.69840363356	2.18936137567675	0.323629778528992	6.76501830464473	1.33292345895197e-11	2.07216280928673e-09
SHPRH	363.671707190148	-1.96172852882362	0.290486429651281	-6.75325360698816	1.4456591709843e-11	2.23253815948231e-09
TRMT112	3638.37662973873	1.83954030759281	0.272727426525228	6.74497732417332	1.53050925347073e-11	2.34051285123648e-09
SFTPC	56.4027320540088	8.76641101691289	1.29992622040793	6.7437758230324	1.54322589368161e-11	2.34051285123648e-09
NDUFB1	2514.30473943518	2.24620070222744	0.333098947435566	6.74334374071219	1.54782428531563e-11	2.34051285123648e-09
RARRES2	24390.0290794605	2.40725406557037	0.357021406008411	6.74260429503116	1.55572491076656e-11	2.34051285123648e-09
BAD	730.613398205666	2.02337484722403	0.300150235054019	6.74120693878477	1.57076297600549e-11	2.34798857932514e-09
NDUFB3	1607.29501563639	2.39005161355609	0.354810526106453	6.73613502897884	1.6265513998445e-11	2.41589503776904e-09
IFI27L1	645.528179926036	2.4862840185729	0.369652197164063	6.72600903673086	1.74379739022508e-11	2.57364628751005e-09
ATP5MF	1639.91322915793	2.76919465528285	0.41216408002077	6.71867052350439	1.8339004416128e-11	2.68960530804836e-09
ECI1	4726.1812892725	2.65300999693813	0.395022591648876	6.71609688414054	1.86656713236962e-11	2.72040493498295e-09
C9orf16	1623.7281391099	1.94256174229173	0.289333399777303	6.71392153061799	1.89462222656598e-11	2.74414259014236e-09
IGSF10	368.293536663315	-2.74192322099359	0.408642625227467	-6.70983165172094	1.94849078861439e-11	2.80474424072215e-09
AHCTF1	1284.81628253299	-2.21055934169055	0.32958463241678	-6.7071068377216	1.98520921271254e-11	2.84006709394134e-09
TRAPPC2L	1524.83906520786	1.78324628765836	0.266027080500061	6.70325097845802	2.03832922229944e-11	2.89828043504882e-09
RPSAP19	196.577040751448	2.4078150602033	0.359486745994294	6.69792443541581	2.11400523204619e-11	2.98766593976274e-09
NME3	2117.21673258543	1.89568343759203	0.283117784789188	6.69574127603312	2.14581079833539e-11	3.01434710881825e-09
ANAPC11	3047.40464860071	1.8633109114508	0.27893393969468	6.68011541905002	2.38754136675273e-11	3.33383695397048e-09
CCDC39	88.1493042227795	-2.93787164861065	0.440251896104735	-6.67316069414891	2.50351999015755e-11	3.4749751577669e-09
TMF1	936.38178434459	-1.7349177036751	0.260061314793152	-6.67118715851692	2.53742375115644e-11	3.5011943463442e-09
VPS13B-DT	86.1906679137486	2.51222664881851	0.377006425605473	6.66361758896779	2.6716809572134e-11	3.66476048477996e-09
ZNRD2	884.779484432463	1.74480886505492	0.26203330852318	6.65872928479462	2.76205142431465e-11	3.76656591599961e-09
ATP11B	1565.37391186999	-1.65721003597643	0.249335856013146	-6.64649706815154	3.0015042628889e-11	4.06930685501781e-09
DGCR6L	2643.845685465	2.08590117306434	0.31424530320214	6.63781177255201	3.1837405186326e-11	4.29142457537536e-09
COX6A1	2130.69325114539	2.79499843726934	0.421784931248617	6.62659623470962	3.43515555579038e-11	4.60370071295838e-09
CISD3	2033.97288512284	2.26060325984835	0.341198006760662	6.62548788403116	3.46103122760589e-11	4.6118735540881e-09
NIPBL	1519.35343679733	-1.91344577048615	0.289210407900559	-6.6161027342559	3.68792120906512e-11	4.8862860610335e-09
FAU	14806.4461406977	1.85762591922356	0.281776586582223	6.59254887624066	4.32338781705552e-11	5.69588025457162e-09
CCDC85B	4543.49122807664	2.22820284344645	0.338154029557324	6.58931329714859	4.41865494402314e-11	5.78844370133957e-09
FASTK	2600.0211670394	1.90510226179006	0.289156232698531	6.58848762833441	4.44329269068049e-11	5.78844370133957e-09
RPS15A	4728.15724435647	2.14937577194057	0.326499615391253	6.58308822007316	4.60775545964973e-11	5.96934719797623e-09
RPL18	36286.038682392	1.98337788168162	0.301611739272453	6.57593065331583	4.83497866372749e-11	6.22910869941775e-09
GLRX5	2336.71714629061	2.01456339467601	0.306410126041926	6.57472852055929	4.87420172616793e-11	6.24513791497307e-09
ATP5F1D	6132.8301379558	2.48292512425059	0.377802028416341	6.5720269810579	4.96348657207161e-11	6.32478379093649e-09
JOSD2	1354.50102686423	2.38235908593086	0.363141413255486	6.56041695870904	5.36575292301599e-11	6.80021697890271e-09
SAMD9	486.170856337636	-2.21394420594082	0.337788646146473	-6.55422919389897	5.59300108220723e-11	7.0499022830265e-09
MRPL41	5400.53791090066	2.52418675822072	0.386095085383409	6.53773345939924	6.24581046434736e-11	7.83043302247936e-09
CPLANE1	476.31513080352	-2.14973187686593	0.329142157187102	-6.53131733484968	6.51937003208702e-11	8.12436779448159e-09
SAMD9L	829.754807771337	-1.90854828650925	0.292246256861187	-6.53061670321337	6.54994273065971e-11	8.12436779448159e-09
COX6B1	6809.7415097197	2.46226142362923	0.377415128959345	6.52401357205387	6.84505113373727e-11	8.44548927976822e-09
MRPL28	1997.47356807254	2.10939983092387	0.323415884864095	6.52225178058363	6.92596225305545e-11	8.50034283047369e-09
MEA1	1417.06012021433	1.96024923062537	0.300609492313761	6.52091594160095	6.98793404268458e-11	8.53149915923359e-09
UQCR10	1129.34748952297	2.23627611350566	0.343517973078008	6.50992462917751	7.51885212800092e-11	9.13188087358612e-09
EDEM3	1289.96775648313	-1.80715557386566	0.278308550541185	-6.49335268482249	8.39468512970685e-11	1.01200105012639e-08
FKBP8	11903.4076186298	1.58462632426295	0.244054764268369	6.49291288786502	8.41923769134692e-11	1.01200105012639e-08
COMTD1	726.402914681056	2.8101439662812	0.433141788890623	6.48781539522806	8.70898947242286e-11	1.04146115644835e-08
CCDC12	959.489172093073	1.76805291195776	0.272719519929421	6.48304497021456	8.9889690543659e-11	1.06945800703448e-08
EXOSC5	656.342352036213	1.85935015131517	0.287168992398472	6.47475946405509	9.49630969261355e-11	1.12104175193353e-08
GSTP1	11438.257214444	1.46186212058968	0.225790993012726	6.47440405431621	9.51868720283199e-11	1.12104175193353e-08
MRPS26	1811.72307895244	2.17193989638963	0.335659235703767	6.4706692542983	9.75697932884459e-11	1.14310985520542e-08
ZFYVE16	901.706661300488	-1.93729060359052	0.299429399414466	-6.46994118606553	9.8041069960583e-11	1.14310985520542e-08
COX17	1305.27157827025	1.72744040429797	0.267506495201665	6.45756434061802	1.06401520266884e-10	1.23441644333505e-08
RRAS	7819.50310739116	1.97149349493275	0.305387256532402	6.4557163167795	1.07708207336987e-10	1.24338994400555e-08
WDR86	2727.48865632616	2.62840926063333	0.40773251649816	6.44640580350966	1.14533744212126e-10	1.31066709831301e-08
ROCK1	2231.32172435584	-2.03502820273106	0.315692353689235	-6.44623849437393	1.14660186138279e-10	1.31066709831301e-08
LGALS1	40495.9484409337	1.9653204594755	0.305013866418871	6.44338069790099	1.16841121340839e-10	1.3195393500622e-08
C12orf57	1443.47566915231	2.21714739267276	0.344110624367494	6.44312391327083	1.1703906098911e-10	1.3195393500622e-08
NDUFS7	659.238126932693	2.67422841616787	0.41505944630837	6.44300097239815	1.171339446215e-10	1.3195393500622e-08
COA3	2006.13718659298	1.77361597807569	0.275793766479334	6.43095020136573	1.2680870456569e-10	1.42165970277276e-08
CLPP	2011.95580933184	2.00703674830639	0.312671220105913	6.41900059630218	1.37171871908961e-10	1.52844125493706e-08
TPR	2198.65440872357	-2.09129735210544	0.325824538224951	-6.41847714570104	1.37644265850501e-10	1.52844125493706e-08
PARK7	7721.03631145906	1.56296072228341	0.243549472703748	6.41742601588216	1.38597676745715e-10	1.53173422939968e-08
HSD17B10	2899.69016840492	2.276950347033	0.354925753472068	6.41528636555306	1.40558395626296e-10	1.54607605075925e-08
TRAPPC6A	727.954281983862	1.84184976777724	0.287376409442812	6.40918915838764	1.46295593356448e-10	1.60162767205587e-08
CCDC186	609.74010788303	-1.84195162310224	0.287760471194535	-6.40098904292181	1.54373652700105e-10	1.68216785388493e-08
SNRNP25	952.288461695506	2.22636121436466	0.348032570481231	6.39699098071834	1.58468683745793e-10	1.71875871454332e-08
UQCRH	8528.87686558633	2.47230433400677	0.38653951318878	6.3959938108561	1.59506464458691e-10	1.72200520588529e-08
MPG	992.730014584914	1.98213993696443	0.310063860191786	6.39268290002713	1.63000070762594e-10	1.75161228115803e-08
USP47	1185.39230225244	-1.86727914942215	0.292222692893566	-6.38991835621152	1.65974347662149e-10	1.77539257483195e-08
URB1-AS1	159.477180344918	2.19160581950551	0.343257459535864	6.38472889261867	1.71701382621173e-10	1.82826691385532e-08
SLIRP	1286.76868960595	1.77332832194349	0.27843856061133	6.368831666311	1.90473513755718e-10	2.01893266694072e-08
PLCE1	471.265118680008	-2.13863316560848	0.336160927783317	-6.36193260088515	1.99230869110214e-10	2.10220119311361e-08
MYL6B	894.952812794205	2.03763716294276	0.320936028007128	6.34904462299104	2.16656188338406e-10	2.27576831345193e-08
YTHDF3-AS1	59.6858344188531	2.82065985289422	0.444358456191974	6.34771278365327	2.1853959512261e-10	2.28525776621711e-08
TIMM17B	915.141217152118	1.78613586224316	0.282940755675216	6.31275567911979	2.74110067683745e-10	2.84627570711279e-08
POLR2F	1406.9585416925	1.86700195771202	0.295764469250229	6.31246194799844	2.74631002230104e-10	2.84627570711279e-08
ZNF428	819.664247688702	2.05243476957043	0.325271114950337	6.30992017192734	2.791794304037e-10	2.88061289273623e-08
TIMM10	952.692862430207	1.99742828255613	0.316674151604104	6.30751917211498	2.83543465425254e-10	2.91275333491256e-08
ATP6V1F	1958.6325477436	1.65357479437532	0.262190530200924	6.30676780396354	2.84922779564113e-10	2.91408521783138e-08
HSD17B8	642.635897933146	2.30297332423284	0.365357712016531	6.30333847757574	2.9130176953793e-10	2.96631701478384e-08
MEG3	1485.66710006384	-2.6651748260839	0.423052163707654	-6.299872816454	2.97889971091446e-10	3.00768385859325e-08
NUDT1	370.849650761111	2.35028026764332	0.373069547585658	6.2998448489117	2.97943724574399e-10	3.00768385859325e-08
DYNC2H1	676.324960360952	-1.94207011492986	0.308330628842487	-6.2986610257328	3.00227733368212e-10	3.01767694586782e-08
LSM4	2210.65434459274	1.76400550852058	0.280107740080602	6.29759644632806	3.02296273935033e-10	3.02542781626224e-08
LAMB1	13305.0213811564	-1.50902938918447	0.239715640535768	-6.29508106276157	3.07239257549766e-10	3.06175737042863e-08
DCTN3	1800.56458677654	1.42158976694924	0.225858874902709	6.29415057327992	3.09087688644583e-10	3.0670705580864e-08
MRPL57	1849.1705584958	1.71787065298402	0.273306323260117	6.28551375062426	3.26771237960309e-10	3.22880444830358e-08
STARD4-AS1	70.1258996611275	-3.91826613900848	0.623549670312799	-6.28380757068304	3.30379608379379e-10	3.23849105982613e-08
MRPL11	1879.08077297537	1.84403857203494	0.293462074264867	6.28373726538368	3.30529127423397e-10	3.23849105982613e-08
RPP25L	729.322435894096	2.02250687540321	0.322333424696965	6.27458004798798	3.50579232242835e-10	3.42056783124296e-08
COPRS	1935.85786317388	1.8144855517341	0.289236591963675	6.27336098595014	3.53336404410293e-10	3.43310483935151e-08
APOO	333.261409258226	1.94892697480483	0.310772686700918	6.27122993173605	3.58207180917468e-10	3.46598890116781e-08
GET3	2178.30942711868	1.57104999899147	0.250819333569052	6.26367184951854	3.7601633765048e-10	3.61685136587021e-08
PSMG3	574.656048158695	1.55682091417316	0.248562180189061	6.26330567662796	3.76900759855251e-10	3.61685136587021e-08
TPI1	9901.62218826719	1.63607867314485	0.261285691889724	6.26164663404286	3.80933377679759e-10	3.63122000844444e-08
MRPL43	1929.13516709118	1.81664671206452	0.290133814655616	6.26140980575065	3.81512458539769e-10	3.63122000844444e-08
PKN2	1844.24054867487	-1.50781607521107	0.240995257760279	-6.2566213510762	3.93407013097488e-10	3.72921062537412e-08
RPLP0P6	3781.14538113987	2.30925174886779	0.369541206450917	6.24896955618536	4.13169433567663e-10	3.89759023589714e-08
VAMP5	2935.84995039415	1.70115331562613	0.272251505626945	6.24846247115767	4.14512791501561e-10	3.89759023589714e-08
SECISBP2L	1973.14524049078	-1.67491806330274	0.268083822522649	-6.24774015657449	4.16433695240872e-10	3.89992664229795e-08
NOSIP	1822.75749557438	1.68922809247391	0.270596714306726	6.24260385718927	4.30345843244311e-10	4.01409388744564e-08
NUDT8	852.952521082803	3.57562239360213	0.574164932097743	6.22751790245775	4.73882605742214e-10	4.40257708498115e-08
PHC3	1326.38852462912	-1.90616563379798	0.306238843648722	-6.22444106399672	4.83275765258505e-10	4.4714404040986e-08
PIN1	2546.79812779715	2.02156048605207	0.324818104614975	6.22366936242159	4.85660019546141e-10	4.4714404040986e-08
MOB1B	634.82935528876	-1.86455101018926	0.29961184206906	-6.22322201056221	4.87047413114218e-10	4.4714404040986e-08
SCAND1	2363.90416349771	1.80074950378717	0.289448775981177	6.22130633540587	4.93032462884687e-10	4.50863686353255e-08
ZNF354C	236.85655888561	-1.87650342690736	0.302291597648514	-6.20759373235788	5.38020199529005e-10	4.90081759094409e-08
SMIM4	383.916183537622	2.48601116128779	0.400898023761333	6.20110605176691	5.60677146889262e-10	5.08732699934268e-08
RPL35A	26686.5505857817	1.9280320605719	0.311090978711879	6.19764696666942	5.73135143640784e-10	5.17207907347143e-08
BDP1	866.668104564113	-1.80864675504471	0.29184501034029	-6.1972851717966	5.74453655829624e-10	5.17207907347143e-08
MTLN	1412.15219712896	2.16836015487317	0.350154657253837	6.19257836488311	5.91879055963142e-10	5.30847219461712e-08
RPS2P55	71.1643421355844	2.77869594536288	0.449237387879195	6.18536217228229	6.1960050373433e-10	5.53581001784706e-08
ISOC2	2347.08888179136	1.8761280719369	0.304025817036868	6.17094985623996	6.78809494933412e-10	6.04166359250085e-08
C12orf10	1131.0402362601	1.65911197195801	0.268994763751614	6.16782255839751	6.92367753117543e-10	6.13890632507528e-08
YPEL3	3854.56219291583	1.71203530745064	0.278030363345277	6.15772783537502	7.37960344996213e-10	6.5183701836995e-08
SURF2	323.146989626279	1.74856483630269	0.284120095603718	6.15431595075041	7.54022315880918e-10	6.63511184302911e-08
MDFI	3910.26997762921	2.33847480691265	0.381086295447608	6.13633928810265	8.44447072950958e-10	7.40288018576819e-08
ESRRA	2568.48702666394	2.59592716629676	0.423221966166766	6.13372502804795	8.58448457526235e-10	7.49743804533867e-08
PIK3CA	1415.51428525246	-2.07403387622371	0.338785234525907	-6.12197246177537	9.24240002170672e-10	8.0419226159022e-08
NDUFA6	3090.75209619251	1.92151872589511	0.314068158795295	6.11815834265302	9.46629814692617e-10	8.20611920030376e-08
TSR3	2279.26479744339	1.82254018046733	0.298098546963393	6.11388481773155	9.72344987464643e-10	8.3978195417363e-08
ATP6V0B	2571.14176442219	1.58536512182913	0.259350273616865	6.1128338124338	9.78772851098765e-10	8.42214173976831e-08
KIDINS220	2563.19205523348	-1.4785690211124	0.241941809821189	-6.11125882791883	9.88482970437759e-10	8.47442440721989e-08
ELOF1	1317.805042506	1.88570256731813	0.309021588347181	6.10217097583347	1.04637354068612e-09	8.93786981511343e-08
EIF3C	947.024455124593	2.52569936381691	0.413971235159781	6.10114701047301	1.05309992352616e-09	8.96249529806808e-08
PLCB4	513.044485833356	-1.75557320049983	0.288009415197281	-6.09554100617612	1.09067948296122e-09	9.24856540479005e-08
MRPL34	1850.12177732163	2.24761948195288	0.368958936543606	6.09178762007636	1.11656753901043e-09	9.43378204426969e-08
ZNF770	665.251783219424	-2.13162848147701	0.350430058737392	-6.0828928007983	1.18033269687674e-09	9.93652641099956e-08
JMJD1C	2107.66641262483	-1.80386733552939	0.296678695343891	-6.08020516417082	1.20028867057541e-09	1.00681768018518e-07
SRRM3	260.900825596402	2.2439458440539	0.369130754261909	6.07899996991786	1.20934382127448e-09	1.01077736803942e-07
LTN1	819.935622694822	-1.66095147551397	0.273384621804143	-6.07551172612738	1.23592947611328e-09	1.0282648297175e-07
MIEN1	652.373638052919	1.60504336935435	0.264200213898999	6.07510245986379	1.23908579763548e-09	1.0282648297175e-07
GSTZ1	1047.79465898058	2.24111681283769	0.369051590545319	6.0726382713218	1.25825673623331e-09	1.04047123518527e-07
SLC25A39	3259.573540002	1.88766618635971	0.311232116193882	6.06513945104492	1.31839210356314e-09	1.08634577607734e-07
HDDC3	386.120864510912	2.26466306435894	0.373452901537402	6.06411961196699	1.32678390496606e-09	1.08941105210928e-07
POLE4	1819.62637929781	1.79314092464279	0.295955127187329	6.05882703126071	1.37117739145727e-09	1.12191177513656e-07
XRN1	1089.77652982809	-1.54241342917379	0.254701242722247	-6.05577504329571	1.39743179104218e-09	1.13939552221372e-07
MCRIP2	1787.45731143066	2.86081115897537	0.472666258643022	6.0524970984569	1.42617568372396e-09	1.15658935107609e-07
SMDT1	2559.49682805231	2.13616287485906	0.352953992377666	6.05224171135975	1.42843918311212e-09	1.15658935107609e-07
METRN	2351.6571229538	2.01983098691804	0.333946627475283	6.04836468087265	1.46323446933861e-09	1.18066313461962e-07
MACROD1	2085.04026569936	2.89028672556644	0.478009487182316	6.04650493989895	1.48021696139172e-09	1.18708629569405e-07
SIL1	1428.84068620213	1.74468681884158	0.288550699504396	6.04637875367549	1.48137618271353e-09	1.18708629569405e-07
PHB	2318.36915063587	1.64137749123699	0.271645176213393	6.0423583224154	1.51877698217002e-09	1.21288905641173e-07
CDK6	945.114731924063	-1.87980067337161	0.311499550851027	-6.03468181008906	1.59276214594736e-09	1.26462114336585e-07
LRRC58	1293.0138765433	-1.63120159427005	0.270311934910215	-6.0345156228927	1.59440205904867e-09	1.26462114336585e-07
LAMTOR5	2321.03723534484	1.70057245346302	0.281954015648967	6.03138227894664	1.62563124889914e-09	1.28502017264675e-07
SPAG7	1920.39693560007	1.57193390516684	0.261004176781505	6.02263888858284	1.715960084506e-09	1.35184031116877e-07
HIGD2A	2794.65708973908	1.95157690105352	0.324072794525095	6.02203250017768	1.72240297227617e-09	1.35234730338411e-07
TRIR	6924.85846861535	1.80240132115551	0.299528126157605	6.0174693584773	1.77164836359503e-09	1.3863445701568e-07
NENF	3660.91307013756	1.71363648306907	0.284892138716389	6.0150360441325	1.7984667882989e-09	1.4026236467004e-07
EDF1	6505.63767763033	2.12899791987611	0.354040684884896	6.01342730022197	1.8164141059337e-09	1.41189868454226e-07
NFAT5	1079.18088781091	-1.96581590452826	0.327199778674277	-6.00799888219118	1.87827136366274e-09	1.45512989798178e-07
CLDND2	106.493059501258	2.91714162915008	0.485598631399562	6.00731023632105	1.88626375822152e-09	1.45648293304528e-07
POP7	655.92135853803	1.68782657057712	0.281133085338502	6.00365683941068	1.92922228337998e-09	1.48473710977352e-07
ATP5MC3	6418.31574105152	1.7867999973318	0.297850744531167	5.99897777708872	1.98563527279915e-09	1.52312595152643e-07
NDUFB9	3895.40161286751	2.20797929013089	0.368473152402099	5.99223926013861	2.06971115179226e-09	1.58241292946373e-07
KIAA0586	314.615382814789	-1.67427225215995	0.279612242884753	-5.9878359934691	2.12651328991221e-09	1.61717499234486e-07
NDUFC1	1396.95877021317	1.6534348040691	0.276161102634387	5.98721104564135	2.13469719142521e-09	1.61717499234486e-07
PRADC1	1403.98248203393	2.51202384117953	0.419571806142354	5.98711306242355	2.13598309379569e-09	1.61717499234486e-07
COX7C	17495.7626985232	2.23811053235912	0.373935909831255	5.98527842209406	2.16020017197007e-09	1.63021708123528e-07
POLK	682.267374415659	-1.77604707971827	0.296784624286292	-5.98429613390288	2.17327600817882e-09	1.63294520778203e-07
RPS25	32457.8775995612	1.95052138725108	0.325958506065087	5.98395608937294	2.17782048810073e-09	1.63294520778203e-07
ARFGEF1	1098.12250724752	-1.60162973711782	0.268194324321899	-5.97190019277018	2.3450598830701e-09	1.74979994588897e-07
STX10	1583.09725830933	1.789770709015	0.299711304837108	5.97164898397053	2.34867439883034e-09	1.74979994588897e-07
CCS	1267.44231368302	1.52641028324397	0.256301062656977	5.95553630336232	2.59220346840484e-09	1.92508256941823e-07
AL390728.4	368.462314233945	-1.95610395283956	0.328718530735274	-5.95069571667947	2.67005074554786e-09	1.976600423347e-07
SDHAF1	651.987798450649	1.91741179934633	0.322715821160518	5.94148682407675	2.82448443102237e-09	2.08430862174085e-07
MRPL20	2695.92047971146	1.49623090992321	0.252009946116567	5.93718991246134	2.89948736722214e-09	2.13290681123827e-07
CLTB	4319.65171959559	1.65308891424935	0.278676573326884	5.93192637082664	2.99400892487228e-09	2.19551239368228e-07
PGLS	2234.43842540558	1.84370697344124	0.310938412874027	5.92949245607745	3.0387247207653e-09	2.22131729666226e-07
FLYWCH2	1001.54781259975	1.73363254928206	0.293076553167207	5.91528913025323	3.31293100358347e-09	2.41419493976759e-07
DTYMK	644.138668743321	1.74609653216604	0.295411449880174	5.91072733597258	3.4060042500597e-09	2.47428701268356e-07
RPL13AP25	555.10033891683	2.36995550403478	0.401144364255177	5.90798653854999	3.46314310194393e-09	2.50798242218107e-07
SLFN5	2766.26292944473	-1.45659988799194	0.246672697608257	-5.90499030543371	3.52667488441803e-09	2.54608457058031e-07
RIF1	1213.48247345736	-1.84211954960983	0.312082107144961	-5.90267595429356	3.57652339363296e-09	2.56804902594694e-07
AL121832.2	86.1609867855191	2.58584675523614	0.438095274928965	5.9024757928636	3.58086672861003e-09	2.56804902594694e-07
RSF1	1111.86318749138	-1.6462397389174	0.278926798772578	-5.90204937697527	3.59013672309577e-09	2.56804902594694e-07
CUEDC2	1891.95391557763	1.56218059971237	0.264952110179039	5.89608664998645	3.72223560735811e-09	2.6495456804199e-07
UBA52	23319.5364841113	1.69988105755878	0.288316541165332	5.89588460893751	3.72679352964419e-09	2.6495456804199e-07
NT5C	581.193245924115	2.14045650780324	0.36307682807057	5.89532667005455	3.73940852409979e-09	2.65043365876848e-07
VPS28	3545.90701006549	1.45678692448523	0.247168448333766	5.8939032643764	3.77178029881446e-09	2.66527711478953e-07
VPS25	1507.43281573041	1.60050749527147	0.271615599155444	5.89254630532287	3.80289480340199e-09	2.67914513355079e-07
TPI1P1	119.027975091578	2.17161304239977	0.36859448733871	5.89160477705198	3.8246303222197e-09	2.68634200252533e-07
FGFBP2	295.022757973157	2.69262809011516	0.457266462508198	5.88853176623878	3.896416605789e-09	2.72854470962143e-07
RPS16	43532.3366131905	1.74561875488148	0.296490434928549	5.88760563322105	3.91830730327446e-09	2.7356589223071e-07
TMEM160	944.705015831262	2.04020128613945	0.347076670122731	5.87824380537592	4.14641916763586e-09	2.88627906179405e-07
NME4	4369.6752142325	1.77683925831561	0.302348498279384	5.87679207413732	4.18293060871987e-09	2.90302853764103e-07
HAX1	3445.74679205679	1.93550101515684	0.329498406201374	5.87408308729103	4.25190091437877e-09	2.94213879591687e-07
NDUFAF2	847.823285415907	1.74771359811502	0.297975127108876	5.86530028553838	4.48320592198544e-09	3.09301416848457e-07
COPE	2238.94673525509	1.68643109024628	0.287551460972115	5.86479750283662	4.4968114796871e-09	3.09324917093875e-07
RAB11FIP2	776.375712961158	-1.75488793539806	0.299819152929452	-5.85315487103316	4.8233458610016e-09	3.3081059450793e-07
STXBP5	494.223315877356	-1.48362616241586	0.253588124034762	-5.8505348705229	4.89994718103042e-09	3.35078792710993e-07
RPL24P2	90.1435786309663	2.21480299880743	0.379447493208418	5.83691561665137	5.31760096362175e-09	3.62576423598525e-07
SNRPG	1438.68098045078	1.97217335605582	0.338077654838185	5.83349218095993	5.42791520004809e-09	3.6901910947499e-07
NDUFS3	2559.01371437145	2.12050693437053	0.363904411809216	5.82709872581113	5.63992510024441e-09	3.82318062245928e-07
CCDC124	2314.21635417167	1.99943963193975	0.343218939952109	5.82555156256453	5.69242800611762e-09	3.83720656142456e-07
ERP29	3249.41462981784	1.535316194299	0.263550098355441	5.82551933723194	5.69352661028731e-09	3.83720656142456e-07
NELFE	2510.31822537365	1.4555031011909	0.249910488791974	5.82409769284418	5.74219814517572e-09	3.85885644228682e-07
FER	707.022521191662	-1.5734346356786	0.270460897815296	-5.81760486779546	5.96968106482687e-09	4.000200941112e-07
NF1	1341.31401557091	-1.65312760676489	0.284292966004409	-5.81487340330205	6.06797907245142e-09	4.04375331593622e-07
NDUFB10	3932.88683408324	2.22001259847233	0.381801053658565	5.81457954921631	6.0786474144445e-09	4.04375331593622e-07
CDC34	2671.45341340535	2.15646474811408	0.370891625911591	5.81427187204305	6.08983715410869e-09	4.04375331593622e-07
PCM1	3036.42740251824	-1.70447192520611	0.293172769581242	-5.81388212704993	6.10404034139349e-09	4.04375331593622e-07
MSRB2	1758.4276362047	1.62862393582842	0.280254026373576	5.81124188259648	6.20110884829883e-09	4.09642088480115e-07
SEMA3D	688.521266109163	-3.89710377233698	0.671324516682866	-5.80509675349451	6.43288460274352e-09	4.23752644212927e-07
PAXX	931.13475658646	1.86939975337366	0.322081657796154	5.80411739732414	6.47059305430555e-09	4.25035942065778e-07
PPP1R14BP3	367.57973848696	2.69699456793951	0.465125856345241	5.79841892500093	6.69430530994582e-09	4.3849580202985e-07
CYC1	9326.60036769465	3.06695054484267	0.528974973004225	5.79791238028603	6.71455156190996e-09	4.38589994039715e-07
SLC39A3	830.500451168985	1.86032361670074	0.321042551881474	5.79463253639832	6.84709331524442e-09	4.45998237480963e-07
RPL37	29920.2475741631	1.91060525073311	0.329887948778644	5.7916794408732	6.96860520451775e-09	4.52648759788717e-07
AL162151.2	59.1899916343307	3.80294788751777	0.656726442892241	5.7907640672568	7.00669429662763e-09	4.53858623064055e-07
BORCS6	260.245199645455	1.82324536939252	0.315259528502722	5.78331566392856	7.32424391198395e-09	4.73113694691284e-07
CENPJ	195.937797787449	-1.78111034799998	0.308496771990413	-5.77351372757744	7.76352781184626e-09	5.00104157581334e-07
UXT	1158.36610513213	1.63965199056072	0.284058949006114	5.77222437912152	7.82318443570165e-09	5.02558781972801e-07
RPS18	62574.985977642	1.99421530043491	0.345729551599978	5.76813665828105	8.01527998919064e-09	5.13484379307518e-07
EIF6	1316.91504489893	1.72656893535767	0.299434338585637	5.76610198921417	8.11259766023531e-09	5.1807270569275e-07
SELENOM	4818.69624124534	1.81068724203461	0.314043944934515	5.7657129559119	8.1313354039001e-09	5.1807270569275e-07
RO60	794.726046904709	-1.46174414007299	0.253616889122602	-5.7635914750392	8.23425903993679e-09	5.23200780796419e-07
KANSL1-AS1	141.167848175049	2.16611006218371	0.37593436399368	5.76193684230506	8.31541168236171e-09	5.2692142668748e-07
TMSB10	23837.5960374997	1.87857534663641	0.326548940464758	5.75281409262192	8.77699892649387e-09	5.54663517525503e-07
WDR86-AS1	513.75267850703	2.66326159752966	0.463014453976349	5.75200530924613	8.81910291645303e-09	5.55818002456131e-07
ZNHIT1	3940.45665497728	1.73678310458963	0.302085959357184	5.74930098798822	8.96131640917896e-09	5.63258591228151e-07
RPL30	11232.6531314772	1.94734336073907	0.338778126140166	5.74813782379023	9.02316769794188e-09	5.65621633194373e-07
RPL29	58179.0905225204	1.95619538362808	0.340439839643569	5.74608243757887	9.13347900830768e-09	5.71001600522056e-07
NDUFS8	4600.10734402472	2.40947832400831	0.419464997900028	5.74417015977711	9.23728631549267e-09	5.7594727163362e-07
MBNL3	1004.79976875373	-2.03841942722347	0.354918031230991	-5.74335268386746	9.28201181933594e-09	5.77192622973586e-07
ARF5	3116.25424057304	1.43656643197757	0.250233778854455	5.74089732630834	9.41761802304183e-09	5.84067645423703e-07
PSMB4	6213.56927697741	1.43554817017548	0.250232445130838	5.73685866125345	9.64486787446152e-09	5.96574732001507e-07
RNF7	1525.50590972966	1.36995597342607	0.238910035271521	5.73419183446653	9.79783886483913e-09	6.0443334520948e-07
SHARPIN	2278.15821962498	1.70886733701246	0.29837043156136	5.72733473645504	1.02020742201721e-08	6.27710207757765e-07
MRPL22	788.753855571319	1.45709437672995	0.254530732015693	5.72463044124711	1.03659137042855e-08	6.3611247807956e-07
PDCD6IP	3687.1460737126	-1.24760810648683	0.218016803131474	-5.72253188087737	1.04948142611249e-08	6.42332214580505e-07
ZNF83	1049.44033699775	-1.60259278023366	0.280302499688311	-5.71736884978087	1.08186114796283e-08	6.60287462712044e-07
AC254633.1	221.621078529054	2.40701759021601	0.421031203970688	5.71695771599767	1.0844808877684e-08	6.60287462712044e-07
BAZ2B	1010.03239621211	-1.45403888459477	0.254721456438749	-5.70834866023314	1.14077548138565e-08	6.91203769648971e-07
FAM174C	1338.53153474841	1.85735807021779	0.32540070140078	5.70791046922229	1.14371550529661e-08	6.91203769648971e-07
AC000089.1	73.0549908615536	2.38954451481823	0.418642108010777	5.70784560151487	1.1441513576247e-08	6.91203769648971e-07
PSMB7	3254.30456080998	1.46191917997924	0.256146915261503	5.70734642065377	1.14751080606048e-08	6.91441976395978e-07
XAF1	325.775355328721	-1.61464078306341	0.283048214754685	-5.70447259122549	1.16703870273257e-08	7.01396276005692e-07
COA4	1271.61387517292	1.32071004447905	0.231592449785124	5.70273359819991	1.17901171881683e-08	7.06770546814642e-07
DGKH	554.601770940472	-1.64601306115103	0.288890078549809	-5.69771405585752	1.21424479748783e-08	7.25979393483718e-07
RPS19	36884.5391079166	1.78703605629363	0.313703099835654	5.6965839904988	1.22231689238766e-08	7.25979393483718e-07
PLEKHJ1	1989.92807561475	1.92014733962224	0.337077907820167	5.69644967847211	1.22327974759301e-08	7.25979393483718e-07
DENND11	1082.9572720773	-1.44481857282952	0.253636341415396	-5.6964178112917	1.2235083049835e-08	7.25979393483718e-07
RPL27A	37814.8454808306	1.7076026255615	0.299839143327963	5.69506238114391	1.23326821355301e-08	7.29913235325956e-07
DENND4C	1510.98545664487	-1.46996996277208	0.258237158301669	-5.69232550590138	1.2532064772216e-08	7.39835996008369e-07
ATP5F1E	10272.9736971177	1.9155987683326	0.33655809188163	5.69173291191087	1.25756461917234e-08	7.40534074608075e-07
CHCHD1	996.730130505949	1.51316033688323	0.265897803981742	5.69075905939835	1.26475867269958e-08	7.42894395180894e-07
RAB24	308.740389075484	1.9844965078577	0.348811373299247	5.68931135784724	1.27552710539167e-08	7.46785256951885e-07
MIB1	1417.37643033085	-1.5632212178534	0.274779180564674	-5.68900895126396	1.27778771612763e-08	7.46785256951885e-07
BRCA1	138.147618673737	-1.80637612269398	0.317565614807275	-5.68819808715827	1.2838684807496e-08	7.48463227565001e-07
FGA	12.766364185591	7.78175117922525	1.36830246100919	5.68715719000157	1.29171551249224e-08	7.49508543281797e-07
FUOM	531.63301240585	2.33212962287915	0.410073054918184	5.68710768705456	1.29208985976793e-08	7.49508543281797e-07
FIGN	452.191330363603	-1.66276536334211	0.292967708816589	-5.67559261073061	1.38209345297527e-08	7.99727970966014e-07
PPIA	23413.2574607731	1.54738616607528	0.272663936041684	5.6750672220866	1.38634204612385e-08	8.00200746870349e-07
IQGAP1	6710.3974887739	-1.4281128608245	0.251709211350541	-5.6736614967803	1.39777202831899e-08	8.04806072305443e-07
AMN	424.459426340647	3.40015634213391	0.599510973938526	5.67154979632209	1.41511454851833e-08	8.12422207186641e-07
AC103702.2	59.4025382691496	2.961493481731	0.522198293958574	5.67120482007154	1.41796748713479e-08	8.12422207186641e-07
RPL38	13530.2749157869	1.69859141978579	0.299538811605682	5.67068891901007	1.42224439490577e-08	8.12875417764894e-07
SLC27A5	151.880883620771	2.21148811879129	0.390169650863917	5.66801675603059	1.44459841349329e-08	8.23633017218826e-07
ARL2	1974.45932551207	1.91188128636955	0.33749486704937	5.664919597399	1.47093492237103e-08	8.36603206213902e-07
ITGAV	2892.03086828435	-1.64735001508677	0.290930531848459	-5.66234834350371	1.49315323303031e-08	8.47173728492307e-07
ABCA10	895.017335754188	-1.56268879489145	0.276047488911136	-5.66094189465533	1.50544398618836e-08	8.52073988202098e-07
MISP3	164.067363429654	2.01908601299655	0.356865632540993	5.65783260948956	1.53296535375212e-08	8.65550098889725e-07
AC009951.6	269.0836823815	2.06287595176786	0.364713174102086	5.6561596845154	1.54797456174198e-08	8.71913497711624e-07
RNF181	2242.69120190662	1.77143086231345	0.313473828806827	5.65096891519153	1.59545944550788e-08	8.96494429151764e-07
IFI27L2	931.556928081059	2.35160249474043	0.416220795831339	5.64989188020617	1.60548784410824e-08	8.9996084222981e-07
C1orf122	1686.49478963337	1.8763802929906	0.332372841948227	5.64540797615132	1.64789997917018e-08	9.21519894826605e-07
RPL13AP5	5185.33206792098	1.72334227569895	0.305414947417128	5.64262584484856	1.67476038201592e-08	9.34299936560509e-07
DRAP1	3264.51320698666	2.22039270243333	0.393565651205258	5.64173396645156	1.68346077232242e-08	9.36912213598723e-07
C1orf35	664.891958173383	1.82745998457445	0.324004515085655	5.64022999522503	1.69823172412451e-08	9.42882513687128e-07
VPS72	1303.87296698945	1.47596047852998	0.26250105161035	5.62268405964658	1.8801307145006e-08	1.04139591761139e-06
CARD19	815.081030794996	1.57939394853508	0.281040331310836	5.61981243463678	1.91164881663581e-08	1.05502128667731e-06
ATAD2B	319.829634071046	-1.78593381123714	0.317803301939641	-5.61962006164535	1.91377848220122e-08	1.05502128667731e-06
TUT4	716.508326852041	-1.38319126670578	0.246250528802615	-5.61700831032324	1.94292081735663e-08	1.06851144598239e-06
ZMYM2	1551.1454552902	-1.31223099384319	0.233634027306521	-5.616609057214	1.94741354493123e-08	1.06851144598239e-06
AL139100.2	89.9096574231085	3.37034124273058	0.600384992614774	5.61363339222088	1.98121740542889e-08	1.08432691988834e-06
PLCL1	352.085876603537	-1.67545275575668	0.298481410693107	-5.61325662414316	1.98553795099412e-08	1.08432691988834e-06
TXNDC17	707.028556133501	1.66953991650901	0.297762147734525	5.60695820207986	2.05913362914568e-08	1.12189105369271e-06
LMAN2	4492.24721020759	1.35200285369078	0.241467826520176	5.59910143382108	2.15465703954805e-08	1.17119924254594e-06
SCAF11	2840.20698006453	-1.47628376469091	0.263691597127052	-5.59852411216431	2.16184337864054e-08	1.17237269177951e-06
ZNF28	246.781835739145	-1.84945553887272	0.330494424325128	-5.59602644628369	2.19320260881425e-08	1.18661929547423e-06
CHMP2A	3619.53080272277	1.32417734204668	0.236798809671298	5.59199323630375	2.244775669219e-08	1.21171119978051e-06
MRPL17	1200.35628180914	1.43785388438338	0.257198623509308	5.59044160021077	2.2649285296665e-08	1.21976601347097e-06
PIN4	591.695721134455	1.66585869709333	0.298167015262129	5.58699860086406	2.31027585235018e-08	1.241320797257e-06
PPP1R12A	1658.96439807316	-1.50630786082653	0.269717334621874	-5.58476474246001	2.34016779484932e-08	1.25449132892164e-06
LYL1	555.864245896052	1.5045321463216	0.269623290853613	5.58012678191982	2.40343333637004e-08	1.28545096263332e-06
UBXN6	6582.57979539316	1.70276651614163	0.305287894148043	5.57757627728242	2.43892850520532e-08	1.30109976926698e-06
RPS14	52822.8007794488	1.91129786162081	0.342696901544857	5.57722539364899	2.4438513612888e-08	1.30109976926698e-06
HMBS	448.811314104966	2.21485238137843	0.397352475530343	5.57402436821938	2.48920892897989e-08	1.32222922585153e-06
NKTR	1688.72075034711	-1.61072889372744	0.289104768895192	-5.57143661061977	2.52647289989105e-08	1.33897321710362e-06
LYRM4	1214.03803812685	1.41885324657661	0.25495140406701	5.56519094989448	2.61865499559974e-08	1.38468063134672e-06
ETFB	1725.42586463346	2.2725326821184	0.408987711400862	5.5564815733327	2.7526676469823e-08	1.45225015520318e-06
VGLL3	2013.53872220741	-2.56158961957402	0.461142158960472	-5.5548805716408	2.77801630985883e-08	1.46231517674036e-06
TUSC2	1505.83841398383	1.3838490499818	0.249150474632927	5.55427017355928	2.78774026193281e-08	1.46412872000025e-06
MPDZ	2863.32021667352	-1.40929383481315	0.253900430412272	-5.55057678525714	2.8472861577882e-08	1.49204193063962e-06
DDX60	834.757086458926	-1.97037244792462	0.355371082621133	-5.54454918895377	2.94712479213591e-08	1.54089692887483e-06
U2SURP	2089.81568409763	-1.54567870275396	0.279030692040213	-5.53945765411069	3.03409797693368e-08	1.58282171642319e-06
COPS6	3095.28668911766	1.30181607004947	0.235093896758238	5.53743031189026	3.06941762038868e-08	1.59767297968401e-06
AC016876.2	283.406844007862	2.00321054273733	0.361864987770958	5.53579542214585	3.09819032098683e-08	1.60905790857666e-06
POMC	455.645639656088	2.7892973898908	0.504202990892874	5.53209211423229	3.16433642258001e-08	1.63975913418096e-06
SOS2	1339.40472122135	-1.34797756694708	0.243798485095289	-5.52906457322828	3.21942834039616e-08	1.66460863569175e-06
MMAB	1292.99550731261	1.79956878467686	0.325854973460105	5.52260646989075	3.34007272935734e-08	1.72316716760805e-06
SENP6	1840.5312798255	-1.50467346757755	0.272539795928176	-5.52093121833146	3.37207767987438e-08	1.73583839772607e-06
ZNF511	261.813255658321	1.81814465734391	0.329642943734411	5.5154969699845	3.47795736958736e-08	1.78639841192528e-06
SNORD3A	28.7248414073241	4.83376544800656	0.877291084522975	5.50987640622713	3.590857405249e-08	1.84033415017586e-06
BTAF1	1309.69172657368	-1.89346332062389	0.343815341095954	-5.50721010466912	3.64565060054236e-08	1.86431856039577e-06
AC026979.2	40.2497105505411	3.2470470487581	0.589728831732023	5.5060001716748	3.67078169965122e-08	1.87306254823122e-06
WWC2	1121.62226013152	-1.72195886253271	0.312806893798591	-5.50486225422333	3.69457024905003e-08	1.88108479558074e-06
ERCC1	1381.26316248275	1.52414405777094	0.276946670660452	5.50338465573974	3.72568315377746e-08	1.89279314734066e-06
KLHL11	108.054273610282	-2.17222391598134	0.394875859041056	-5.50102992180004	3.77579118878451e-08	1.9140798854623e-06
HOXB-AS3	300.007263019204	3.01460203282101	0.548067441680903	5.50042166995969	3.78884044882041e-08	1.91504607732111e-06
MTX3	549.500335836463	-1.6317339194021	0.296669397346512	-5.50017606802977	3.79412190798212e-08	1.91504607732111e-06
MRPL51	2398.37956144669	1.48453045102682	0.270070496907253	5.49682571042417	3.86688538482234e-08	1.94755724165598e-06
NDUFV1	6721.7255151061	2.20211222076227	0.40077778359257	5.49459653432519	3.91604670417877e-08	1.96806666152467e-06
NOP53	26617.9401414462	1.7321491466498	0.315603076331434	5.48837852528018	4.05640079962883e-08	2.03421957519451e-06
ARPC4	2557.84356498351	1.62703876995928	0.296504104633646	5.48740723832345	4.07876078664115e-08	2.03872350960027e-06
MED13L	2595.47481964664	-1.64502615659994	0.299791759034358	-5.4872294085022	4.08286752855322e-08	2.03872350960027e-06
CHCHD5	662.395572553143	1.7778541935657	0.324376923773084	5.48082820715503	4.23339396566633e-08	2.10936995481567e-06
FBXL15	912.272987747197	1.65204209591912	0.301587849034909	5.47781384828901	4.3061279020816e-08	2.1394527015021e-06
KCNB1	647.25353854836	-2.77540258289496	0.506685207946228	-5.47756780614267	4.312117885441e-08	2.1394527015021e-06
BCL2L12	376.935474751136	1.54021402944791	0.281234903078264	5.47661052234079	4.33550025414639e-08	2.14463587406325e-06
TMEM208	908.880517681114	1.6173324466229	0.295328328191012	5.4763877767149	4.34095858552192e-08	2.14463587406325e-06
INKA1	186.665691191064	2.71045432837635	0.495003824459916	5.47562300419324	4.35974991814584e-08	2.14936592687617e-06
PIK3C2A	2024.22905328642	-1.65401933227783	0.302123733246277	-5.47464217559352	4.38396545775592e-08	2.15283638468246e-06
NDUFB6	1526.24870837769	1.66405411823944	0.303962149782631	5.47454385169151	4.38640014168012e-08	2.15283638468246e-06
DHRS4	901.477862393345	1.76596052120063	0.322595961368534	5.47421769853839	4.394485694536e-08	2.15283638468246e-06
TTC3	5074.89909791099	-1.55597519888939	0.284269660038885	-5.47358869981605	4.41011981442506e-08	2.15596612059912e-06
HINT1	4677.38392621588	1.4546037611209	0.266166890092017	5.465006412398	4.62890070336182e-08	2.25818693518189e-06
COX7B	4560.29777455871	2.03002186993094	0.371537201891835	5.46384550347648	4.6592908593068e-08	2.26826729745668e-06
FNIP1	852.63673084082	-1.73292702100033	0.317364166554988	-5.46037392882563	4.75132787826639e-08	2.30825447486029e-06
HRAS	1267.83862641211	1.73424572419616	0.317724423734735	5.45833305419437	4.80625474334111e-08	2.33008429022809e-06
DST	3718.54209815487	-1.77753724552627	0.325881496046923	-5.45455101651529	4.90967383975771e-08	2.37528390600228e-06
MSRB1	1911.55983510909	2.29238948787809	0.420429829743948	5.45249010821665	4.96693359486889e-08	2.39171670162783e-06
MRPL33	1333.76750772849	1.45450498526074	0.266764647386691	5.45239033548683	4.96972201963247e-08	2.39171670162783e-06
EIF3G	5602.76847408841	1.75712061388392	0.322276015081102	5.45222272728467	4.9744097100626e-08	2.39171670162783e-06
ERCC6L2	441.708531654471	-1.66995116724294	0.306420580651681	-5.44986620575997	5.04077271513739e-08	2.41389860979398e-06
RBAK	344.941522539043	-1.84409829255515	0.338376007239824	-5.44984943701443	5.04124800793203e-08	2.41389860979398e-06
TXN2	4012.42350794724	1.93105622885588	0.354519929250066	5.44696100143297	5.12376916261342e-08	2.44838469473325e-06
MRPL58	752.0599911065	1.56441299199274	0.287920878829847	5.43348227593202	5.52647753635629e-08	2.63541778466855e-06
DMXL1	1150.36535617737	-1.30963129687591	0.241421471218514	-5.42466786514836	5.80624016244578e-08	2.76317784383823e-06
RFXANK	954.25857806926	1.53799225172555	0.28367595634945	5.42165177309197	5.90508298330595e-08	2.80449348447478e-06
TSPO	10364.9993519109	2.08596688599885	0.384830600624006	5.42048081056039	5.94389528421529e-08	2.81662785691321e-06
UQCC2	696.781400110598	2.25156463938166	0.415406069782393	5.4201534430181	5.95479022881861e-08	2.81662785691321e-06
MAPK8IP2	355.534132047248	3.06241966315896	0.565155794430712	5.41871762324188	6.00280396008937e-08	2.82883405591831e-06
AFF2	251.197836162272	-4.26349859012439	0.786839675171139	-5.41850992604951	6.00978032334176e-08	2.82883405591831e-06
ITPA	1074.45267461404	1.53917234551523	0.284069469830371	5.41829555437381	6.01698911503701e-08	2.82883405591831e-06
CHD9	1366.40232591951	-1.49492296062657	0.27596677126658	-5.41703971737416	6.05938843104592e-08	2.84303579121851e-06
RPS23	12316.3953799094	1.99619886006632	0.368623607766158	5.41527677015369	6.11939745592243e-08	2.86542629065573e-06
CCSER2	1374.49950463149	-1.39767474258205	0.258160472321984	-5.41397654726489	6.16402432673309e-08	2.88053874298775e-06
DOCK11	3177.3698557047	-1.59133623630639	0.294297537376784	-5.40723599147564	6.40047868475013e-08	2.98505524899377e-06
AC018521.5	389.555877802086	2.62912562760182	0.486289354626686	5.4065045894746	6.42665813638369e-08	2.9883153436877e-06
POLR2J	1254.84516536489	1.78022921517804	0.329286379277172	5.40632509333026	6.43309877152204e-08	2.9883153436877e-06
REST	928.719762952673	-1.67426676493548	0.309855918770099	-5.40337190130527	6.53996657954254e-08	3.03191810473862e-06
TADA3	3271.73290873125	1.32452758321381	0.245216053413509	5.40147174206516	6.60963523814148e-08	3.05813658964724e-06
STOML2	3110.55606169469	1.4318314814473	0.265235944534906	5.39833122527202	6.72636018863893e-08	3.10598006413607e-06
POLR2I	342.504643718909	1.80808617539065	0.334981347302197	5.39757270054658	6.75485059711725e-08	3.11297156273077e-06
ZDBF2	414.271718659257	-2.33982106118179	0.433873050712835	-5.39287023551605	6.93410298322307e-08	3.18927707033094e-06
MVB12A	1455.72471957123	1.46196717638706	0.271324207988648	5.38826663210321	7.11404586833318e-08	3.26559912605633e-06
PTPN13	1845.97714464184	-1.60802970925877	0.29847736685873	-5.38744269350195	7.14672517276412e-08	3.27415489791133e-06
MAP4K5	1010.53461833142	-1.49247732098788	0.277083585274987	-5.38637941871114	7.18911205439713e-08	3.28711576463699e-06
KLHL15	398.991423958944	-1.83836974568652	0.341339421897113	-5.38575279547009	7.21420598439611e-08	3.2921344295525e-06
NDUFA4	9930.82957281719	1.85171874035359	0.344222992507921	5.37941619431765	7.47277710790974e-08	3.40347049569037e-06
ZNF507	697.313980720716	-1.36333230329107	0.253462742957207	-5.37882722874677	7.49726128438562e-08	3.40533316622032e-06
IMP4	2083.82022392009	1.51901968895459	0.282418334145213	5.3786157104572	7.50607336265382e-08	3.40533316622032e-06
SMOC1	697.630501830978	3.08904778186968	0.574705553400535	5.37500945239136	7.65786646656897e-08	3.46533329823478e-06
ATOX1	1189.84715673525	1.42727926305422	0.265551688212774	5.37477005949443	7.66804743723637e-08	3.46533329823478e-06
ANKRD12	1107.04908468862	-1.81861839748195	0.338477790022575	-5.37293273322501	7.74662335776353e-08	3.49407176169609e-06
PNKD	2147.59803443491	1.86114606719716	0.346539786936578	5.37065623445361	7.84506324246162e-08	3.53164150098383e-06
AKR7A2	2642.31832555469	1.71779148200916	0.319884048506281	5.3700442083014	7.87173429521395e-08	3.53682027032936e-06
AIP	2547.92427855967	1.5184997499424	0.282943293505722	5.3667988773577	8.01463414013681e-08	3.59410102911251e-06
RPLP0	103910.3980124	1.87930856864697	0.350362965861764	5.36389045578649	8.14483105159783e-08	3.63928897574785e-06
RHOD	980.885374643663	1.91378237904703	0.356792609974807	5.3638509474234	8.1466136855799e-08	3.63928897574785e-06
AC011495.1	83.8056360313076	2.30855316564865	0.43049481168834	5.36255746403734	8.20518532022703e-08	3.65844582184272e-06
ATP5IF1	1356.34012188345	1.29685717489121	0.241979497883596	5.35936798875026	8.3513592026871e-08	3.71651422227978e-06
TCEA2	1236.8418278511	1.30132204825172	0.242915357878692	5.35710075976992	8.45679644263992e-08	3.75626735706515e-06
DICER1	1946.41279716821	-1.70815849513188	0.319055516564406	-5.3537970868686	8.61274407240065e-08	3.81826195863709e-06
MPDU1	1527.38297021916	1.38258037019826	0.258374822111571	5.35106462347649	8.74382874980211e-08	3.86901978399688e-06
NR2C2	1010.10707960594	-1.37195341567254	0.25669127779919	-5.34476055219072	9.05366571194156e-08	3.99853088516601e-06
PIKFYVE	1096.14657317954	-1.64444147562833	0.307826408115919	-5.34210656484376	9.18726160882787e-08	4.04986301429598e-06
RALY	5447.79197756804	1.54765349748684	0.289812055896976	5.34019708978913	9.28455883841732e-08	4.08503070854818e-06
UQCR11	919.166208861057	1.90057531804317	0.356016988637857	5.33843995848311	9.37497421234805e-08	4.11704376003285e-06
GAPDH	21132.0742308371	1.88607277050919	0.353418091636151	5.33666163431986	9.46734771788986e-08	4.14427903014317e-06
MALAT1	4708.16571711485	-1.81115560409509	0.339386204136007	-5.33656224685338	9.47253622825296e-08	4.14427903014317e-06
CAVIN3	1222.64005891772	1.81709612838994	0.340589384228151	5.33515198222597	9.54645623068397e-08	4.16879799332059e-06
RPL39	21304.437464749	1.97869516399289	0.37097555017144	5.33376165377602	9.61987773340429e-08	4.19300801617298e-06
RPS10P3	217.262459364503	3.0121163527552	0.56493081855641	5.3318322417817	9.72267382106621e-08	4.22990729166871e-06
RPS29	17988.0245088659	2.06598915677192	0.387673520971095	5.32919852662819	9.86471196478193e-08	4.28370983811452e-06
ZC3H12C	493.326844740589	-1.51942175188603	0.285131442365928	-5.32884672163254	9.88383646451939e-08	4.28403684974215e-06
NEDD8	1027.78213704061	1.47581914176012	0.277027061464004	5.32734648362821	9.96579463666992e-08	4.31154666294074e-06
KIAA2026	594.945578144712	-1.47208830632112	0.276387141583896	-5.32618231761796	1.00298460700325e-07	4.33122186124238e-06
FNDC4	2430.80936328076	2.53450003074419	0.476438633944548	5.31967781403549	1.03951172837453e-07	4.48066062735039e-06
EEF1B2P3	625.555029097635	1.70933150901732	0.321349021051258	5.31923670850287	1.04203490989466e-07	4.48324945827186e-06
RB1CC1	1446.02864640871	-1.45829857041169	0.274194565633561	-5.31848093722104	1.04637180584414e-07	4.49361770542902e-06
FAM3A	1950.73349443167	1.55563482417589	0.29255412384192	5.3174257253556	1.05245623745719e-07	4.51143878699708e-06
ATP5PD	3116.85797354703	1.84607301368077	0.347452561000081	5.31316565452035	1.07737015433696e-07	4.6097604823823e-06
UROD	3186.81386776355	1.44912167421245	0.272814239676046	5.31175233350433	1.0857609768273e-07	4.63715388619705e-06
NRIP1	1709.725485247	-2.11932743988872	0.3991243282749	-5.30994301712679	1.09659515275818e-07	4.6748633212373e-06
COMMD5	903.407646783445	1.76881552741679	0.333356206271672	5.30608248515787	1.12006288731648e-07	4.76619461119217e-06
RPSAP58	810.521227059576	1.98789244462899	0.374693606544897	5.30538127661059	1.12437729274008e-07	4.77583863195008e-06
ALDOA	200.79028260795	2.23231149746591	0.420836780043234	5.30445912364545	1.1300756158012e-07	4.79131514270332e-06
NME2P1	16.4400098447975	3.78092545466497	0.712915734746618	5.30346753534452	1.13623418595372e-07	4.80868329986476e-06
RPL32	43913.7659991873	1.67157240877492	0.315404256913895	5.29977757792679	1.1594383959692e-07	4.89799709340685e-06
ZFC3H1	1081.55675232293	-1.9576116678825	0.369439586826722	-5.29886817137622	1.16522722905806e-07	4.91355040766816e-06
PFDN2	1623.31941718308	1.90882189334208	0.360388901100899	5.29656126343264	1.18003760128949e-07	4.96702108744937e-06
NBEAL1	377.04767317935	-2.02614447693302	0.382852541737415	-5.29223201115033	1.2083246024141e-07	5.07692277544043e-06
GALK1	788.648654555087	1.88695417823208	0.356587710932849	5.29169716279826	1.21186446531895e-07	5.08263803359221e-06
NUDT16L1	1165.27430319087	1.79916065773384	0.340064036086254	5.29065254426814	1.21880717148705e-07	5.09998508781404e-06
PCBD1	3072.75447057603	2.18427621285399	0.412874072077938	5.29041749185372	1.22037466400799e-07	5.09998508781404e-06
RGS3	7515.99064938178	2.34376616180574	0.443218709896067	5.28805781316258	1.23621910236472e-07	5.15695764723488e-06
PTGES2	1815.12982472269	2.22119517127883	0.420230345158583	5.28566105915225	1.25251616241284e-07	5.21561149844733e-06
CLDN7	104.556361676426	1.90702197022057	0.360930445013531	5.28362734861305	1.26650750475728e-07	5.26447210399913e-06
NAA10	646.739811684517	1.90968154388128	0.361622469079231	5.28087081741282	1.28571322580461e-07	5.33479478870778e-06
LINC00472	259.612167693577	-1.7962534278271	0.340292816182316	-5.27855230086532	1.30208503339128e-07	5.39312982125243e-06
WDR13	4461.16683138947	1.56339387355029	0.296388422954371	5.27481423858101	1.32890627400158e-07	5.48996718535149e-06
TPGS1	584.637238142377	1.8791259501957	0.356256758417243	5.27463944415869	1.3301734464272e-07	5.48996718535149e-06
NT5M	201.43246333709	2.21389841812417	0.419835025612708	5.27325802532366	1.3402292497651e-07	5.51740023392589e-06
ZNF524	1326.91940178639	1.9771042732997	0.374943182009632	5.27307701050265	1.34155235328958e-07	5.51740023392589e-06
RNASEH1-AS1	249.100363124675	1.99781185148385	0.378935077020299	5.27217450333012	1.34816798559914e-07	5.53484670003283e-06
CCDC14	856.771723111844	-1.55817120817809	0.295598302279597	-5.27124545764225	1.35501111294104e-07	5.55228140879871e-06
CEP350	1020.68644215179	-1.66684275136288	0.31623179784068	-5.27095239234181	1.35717672413708e-07	5.55228140879871e-06
ARGLU1	4406.80819123706	-1.34545420039595	0.255415724375488	-5.26770308948554	1.38141296622869e-07	5.64153571969996e-06
RPS21	13158.3272766831	1.60752863873658	0.305189358618187	5.26731549885952	1.38433176397185e-07	5.6435720986118e-06
RICTOR	878.508329254865	-1.66505934536988	0.316172886779801	-5.2662939011893	1.39205363991404e-07	5.6607993521823e-06
YBEY	403.64822646356	1.87610691621237	0.356260170957083	5.26611468010095	1.3934125940875e-07	5.6607993521823e-06
MYO9A	933.047604551879	-1.58666980461049	0.30134059353301	-5.26537027755829	1.39907081575747e-07	5.67390127872147e-06
PPIB	3080.88536730598	1.28833121169562	0.244845969804026	5.26180280903458	1.42649713359916e-07	5.77508448930537e-06
ERBIN	1605.27202792277	-1.35533795618439	0.257619865661806	-5.26099939033285	1.43274509335239e-07	5.79032631401811e-06
MALT1	734.363844306986	-1.52970076278907	0.290971649745581	-5.25721582885001	1.46252635916414e-07	5.90045885282845e-06
MRPL36	751.92775008366	1.54809989092798	0.294701041216013	5.25311985509153	1.49544150336529e-07	6.0228325417919e-06
KTN1	4357.92160444177	-1.57588287661567	0.300123628663443	-5.25077909937859	1.51457226397851e-07	6.0893639006405e-06
KLF12	395.653752700379	-1.69212907284224	0.32229523146325	-5.25024545091722	1.51896673457922e-07	6.09652070286624e-06
MAD2L2	724.959610412346	1.52599995161759	0.290697779180245	5.24943794177186	1.52563983914112e-07	6.11278271631131e-06
EIF3K	8797.58987400712	1.79876959666925	0.342768600409066	5.24776655306981	1.53954207181952e-07	6.15790421488156e-06
ZDHHC12	716.808746235696	1.6603126083355	0.316432234954419	5.24697684031673	1.5461532648273e-07	6.17375821618284e-06
EEF1D	3411.46883687651	1.69424565445058	0.322960883678047	5.24597788795851	1.55455547547927e-07	6.18720232037184e-06
ZNF805	214.685219048793	-1.70111108597875	0.324271575972698	-5.24594571965189	1.55482677633599e-07	6.18720232037184e-06
NR3C2	470.037493840049	-1.37148498668972	0.261478224751213	-5.24512122565708	1.56179603544882e-07	6.20434782804619e-06
TOMM22	2168.06250773054	1.41929524344945	0.270698804502917	5.24307909691622	1.57918800216292e-07	6.25794516641108e-06
CEP135	219.90404780207	-2.00484749449188	0.382392283291858	-5.24290782552662	1.58065513230247e-07	6.25794516641108e-06
SHISA4	425.446532061107	1.49799676652636	0.285840657685126	5.24067072423444	1.59993985823326e-07	6.31438724629693e-06
NDUFA12	1478.682493579	1.61715205514809	0.308579935861767	5.24062606543713	1.60032714205647e-07	6.31438724629693e-06
SEM1	1809.89934656632	1.69364909161084	0.323227333996475	5.23980775595331	1.60743964155644e-07	6.33173733132679e-06
RPL10	73843.193928131	1.71071896002252	0.326570027241625	5.23844449067207	1.6193566640854e-07	6.36792209946164e-06
SURF1	1770.76463248065	1.72998961521288	0.330437982901344	5.23544418236382	1.6458856056307e-07	6.45894881857462e-06
TMEM205	467.032115410265	1.6154626425193	0.308576939508722	5.23520210256553	1.64804431881809e-07	6.45894881857462e-06
CHST8	88.8629757170887	4.06064169368071	0.776143440675195	5.23181860578273	1.67850422594365e-07	6.56728859811743e-06
ZNF581	745.156809603164	1.98574925370326	0.379602185857894	5.23113229502487	1.68474879645308e-07	6.58067959539187e-06
PPP1R16A	2531.10101102143	2.52074854095081	0.482395486674856	5.22548118832182	1.73702781159268e-07	6.77353704657687e-06
RPL14P1	809.958936364776	1.83819180248308	0.351836914290609	5.22455640048268	1.74573112325206e-07	6.78970967020087e-06
TTN	254.97463621434	-1.93292457581807	0.369978638221287	-5.22442210477561	1.74699849998736e-07	6.78970967020087e-06
ITPR2	1405.02201491403	-1.90690689043894	0.365209824882672	-5.2214008510082	1.77574695537126e-07	6.88995727991722e-06
AC244090.1	148.965131410052	2.25218411127909	0.431497022630686	5.21946616815178	1.79439588577162e-07	6.94801537028943e-06
C6orf226	214.862899505253	2.20944092312829	0.423326856116124	5.21923164383932	1.79666935472556e-07	6.94801537028943e-06
DPP7	4717.89585297124	1.93547943534513	0.370897236216069	5.21837114530992	1.80503486837719e-07	6.96354254121484e-06
CREB3	1411.73977974497	1.18221543726678	0.226555969937309	5.21820474469912	1.80665690528538e-07	6.96354254121484e-06
PURB	1309.92362709505	-1.50599964988691	0.288643109849496	-5.21751463484499	1.81339899863356e-07	6.97799525563302e-06
SNX13	1475.51197397785	-1.23061737566252	0.235910242796991	-5.21646436827888	1.82370637486593e-07	6.99669008219003e-06
AP002360.2	312.292409985143	2.30974999519684	0.442785506606019	5.21640830771818	1.82425814570588e-07	6.99669008219003e-06
UCK1	1752.83500512748	1.40568623398916	0.269506122617945	5.21578589879337	1.83039499986644e-07	7.00869967190238e-06
UACA	2931.43183208626	-1.78636277648023	0.34278430119803	-5.21133193742215	1.87489643943791e-07	7.16732951987749e-06
BAG1	3579.72404928293	1.64733979246543	0.316258399043048	5.20884124326829	1.9002361148406e-07	7.25230866807985e-06
SAMD8	1810.93840154985	-1.3110286247778	0.251821666593631	-5.20617881102911	1.92768901326652e-07	7.34506210790227e-06
RBM44	40.2581249406929	-4.08268189641534	0.784824845723709	-5.20202936828609	1.97124065362538e-07	7.49875380128714e-06
YIF1B	1066.84648394637	1.86449696783657	0.35850919088173	5.20069503169769	1.98544653548372e-07	7.53528567357521e-06
LSM7	1156.82260604373	2.02592754139645	0.38956242022323	5.20052098514929	1.98730678384526e-07	7.53528567357521e-06
SMCHD1	1677.01829010305	-1.48448588267929	0.285548651377394	-5.19871438901431	2.00671584990198e-07	7.59652709478318e-06
KLHDC3	4205.73678509527	1.32398442821354	0.254768406287376	5.19681560012626	2.02731282021658e-07	7.66205958746036e-06
FKTN	428.65949226263	-1.45468300545944	0.2801179430515	-5.19310897978424	2.06811041305141e-07	7.80360302944107e-06
CCNQ	663.560845610004	1.30710709621953	0.251726081492716	5.19257713967693	2.07402891103587e-07	7.81329243561315e-06
UBXN1	5344.973364872	1.67672240390248	0.323293508102707	5.1863782039502	2.14423142930332e-07	8.06473108063292e-06
KNTC1	216.525170301416	-1.75957873885451	0.339291667639415	-5.18603581130238	2.14817519392324e-07	8.06655351805089e-06
ILVBL	4320.24363284448	2.47588802228979	0.477449236862469	5.18565709427027	2.15254551625817e-07	8.06996927550228e-06
IL6ST	11799.9147679388	-1.69366849941957	0.326643717327973	-5.1850637547056	2.15940982190363e-07	8.08270909100656e-06
TMSB4XP8	5461.14625130575	-1.83418945541555	0.35391292771338	-5.18260089357624	2.18812930625175e-07	8.15894184575185e-06
USF1	1644.26428644041	1.23033177363148	0.23740060734898	5.18251316780706	2.18915905622566e-07	8.15894184575185e-06
ZBTB38	1879.39661497067	-1.55416482124096	0.299910607323971	-5.18209354150024	2.19409122965488e-07	8.15894184575185e-06
PSMB3	2857.87625064269	1.50941001379891	0.291285776799264	5.18188711575541	2.19652144030472e-07	8.15894184575185e-06
RNASEH2C	2584.10917987632	1.5163078845799	0.29262051841303	5.18182351942816	2.19727067161206e-07	8.15894184575185e-06
SELENOW	7176.72189990173	1.34244466727762	0.259541493658965	5.17237012221862	2.31143156487795e-07	8.56920074107931e-06
TMEM223	580.743385596425	1.66638958135486	0.322263028053458	5.17089903679063	2.32970420786435e-07	8.62323371796648e-06
C1orf53	116.071505289962	2.46524189933888	0.476848467814073	5.16986436097787	2.3426396389655e-07	8.65737143281086e-06
NABP2	968.7264793179	1.4332515382828	0.277340711005547	5.16783682094958	2.36818929200716e-07	8.73794400321438e-06
ECSIT	2197.57175676188	2.03715814784021	0.394225864186061	5.16748983998357	2.37258859855261e-07	8.74034652917036e-06
PSENEN	226.723764591472	2.96189335032504	0.573549062412599	5.16414992967823	2.41534045616912e-07	8.88380506268259e-06
BRK1	7775.27419158885	1.43709398052512	0.278701710522749	5.15638737139296	2.51759797499201e-07	9.24533341399035e-06
TRIP11	1066.03378370201	-1.75312389103311	0.340181906387037	-5.15348952462662	2.55683363438928e-07	9.37465464156033e-06
RPS3	44655.4820170425	1.76380193581786	0.342333874471335	5.15228572849148	2.57330560861122e-07	9.42023759610753e-06
BOLA3	291.271651895068	2.66860226256981	0.517999401121994	5.1517477757495	2.58069970381601e-07	9.43249786728614e-06
EVI5	603.538615377987	-1.71943951642385	0.33384340114516	-5.15043733237134	2.59879757670885e-07	9.48062360659763e-06
ZGRF1	53.8925657216022	-2.84228851483315	0.551878552444125	-5.15020651236655	2.60199798800226e-07	9.48062360659763e-06
PRR34-AS1	98.4976142766662	2.02887979455465	0.394117483089468	5.14790609807604	2.63410289035126e-07	9.58262797193465e-06
PUS7L	354.391802887961	-1.67382966804257	0.325218972434254	-5.14677743279861	2.64999428571459e-07	9.62542316956052e-06
LINC01023	165.93931508257	2.41741677568425	0.470114508016385	5.14218713624554	2.71558422360975e-07	9.84832169678938e-06
CCDC51	496.333921501246	1.54546491215716	0.300714119555869	5.139316086786	2.75740223302796e-07	9.98445072546258e-06
TTC37	1942.8238278008	-1.52469540402172	0.296693276641501	-5.1389617630737	2.76260601489934e-07	9.98778444363374e-06
EBP	318.768969424743	1.90258100463703	0.370353849003031	5.13719787105941	2.78865290104116e-07	1.00635566210753e-05
MAPKAPK3	1426.99452513688	1.58270968619894	0.308102445343408	5.13695918393267	2.79219569185459e-07	1.00635566210753e-05
ZNF845	214.118565287143	-1.54048314879446	0.299948358914193	-5.13582789507828	2.80904642081126e-07	1.01086656615583e-05
TENM3-AS1	342.727898987639	2.07053823421907	0.403194239215194	5.13533684967649	2.81639114834927e-07	1.01098551502001e-05
MGMT	2353.90865781094	1.53217341788906	0.298365318536994	5.13522625686501	2.81804787839534e-07	1.01098551502001e-05
UQCRHL	338.930945519185	2.18488982162948	0.425563544565001	5.13410946387058	2.83483076610248e-07	1.01460492107896e-05
SLK	2699.60916179113	-1.67578627174355	0.326410988420542	-5.13397627896184	2.83683866608122e-07	1.01460492107896e-05
GCC2	913.963526923005	-1.66180833314508	0.323999082489465	-5.12905258982985	2.91203990942736e-07	1.03990595172951e-05
ZDHHC17	1365.71939630611	-1.42452706601046	0.277859345679673	-5.12679198364163	2.94720835321832e-07	1.05085552887917e-05
AC004453.1	283.504994678273	2.00950537074898	0.39208399909021	5.12519096778196	2.97236321107811e-07	1.05720963968724e-05
MMP16	159.616077792652	-2.39068974126667	0.466468661563321	-5.12508114318874	2.97409633189601e-07	1.05720963968724e-05
PTAR1	1203.17854570628	-1.44694382330725	0.282443702416676	-5.12294595675794	3.00798584537942e-07	1.06762894868193e-05
UBL4A	1547.73625203516	1.27151865169307	0.248246423445383	5.1220018965261	3.02308849743289e-07	1.07059102110682e-05
PSMG4	453.82732154838	1.2479116863819	0.243644680459379	5.12185073784099	3.02551345644922e-07	1.07059102110682e-05
NDUFAB1	2861.74389688458	1.78855450433048	0.349420069762302	5.118637019182	3.07751613301182e-07	1.08734240463186e-05
SNAPIN	1372.8467423936	1.4007325886425	0.273844289412482	5.11506955886387	3.13625360035158e-07	1.10583327048715e-05
YTHDC2	712.308004175986	-1.68172180473472	0.328789812106055	-5.11488416858934	3.13933541345037e-07	1.10583327048715e-05
SPAG9	3000.25998950738	-1.40392633326748	0.274535546253571	-5.11382351912553	3.15702328673513e-07	1.10903503591466e-05
THAP7	1080.20825664052	1.58558292216354	0.310061512907934	5.11376890118686	3.15793672047402e-07	1.10903503591466e-05
TDRD6	47.8978759319647	-3.82644243702977	0.748872634577825	-5.10960377018839	3.22835138842207e-07	1.1320590379942e-05
TTC14	1128.31763200369	-1.75607951474498	0.343917248813226	-5.10611061470391	3.28857231945601e-07	1.1514447134744e-05
SNX17	5088.28135119665	1.26630541307431	0.248044770584615	5.10514859914103	3.30534671707207e-07	1.15418222882487e-05
ATP5ME	761.822658231887	2.04767619391213	0.401104452327821	5.1050946506038	3.30628984456886e-07	1.15418222882487e-05
TMEM131	1014.86898654523	-1.39862798921173	0.274122787462595	-5.10219526861691	3.35736073831608e-07	1.17025852102829e-05
LYPLA2	1187.38815694722	1.42162877211606	0.278678576371966	5.10132063477512	3.37291583040409e-07	1.17241491813819e-05
QSER1	915.040422130635	-1.58482791723935	0.310672471138161	-5.10128210405406	3.37360268480951e-07	1.17241491813819e-05
PDZD8	906.453114277493	-1.63159213728013	0.319946058397462	-5.09958505334435	3.40398886245944e-07	1.18121452803113e-05
NT5C3B	1669.47769284204	1.47910433989332	0.29014628960142	5.09778822925911	3.43644941672532e-07	1.19070674515034e-05
ZNF148	1030.98946212664	-1.40299961823799	0.275251341194975	-5.09715815424192	3.44790264744932e-07	1.19290269786158e-05
DYRK1A	1729.34093202111	-1.28677586091848	0.252472404640188	-5.09669903430567	3.45627152830104e-07	1.19402660397707e-05
EXOSC4	387.197131941851	1.82760489044346	0.358695116838813	5.09514851094204	3.48467978350549e-07	1.20205987975687e-05
PCDHGA10	81.0198549204354	-2.49871527910694	0.490500158660739	-5.09421910469802	3.5018160026414e-07	1.20618681485369e-05
MKLN1	1076.63097669458	-1.44425198636489	0.283546288732403	-5.09353161637711	3.51454409131617e-07	1.20878545229206e-05
AC026403.1	1131.42720237758	2.19767126027341	0.431920815289766	5.08813463597267	3.61602626876326e-07	1.24185738676422e-05
TUG1	2056.37509541983	-1.30711012050077	0.256932404723848	-5.08736966014721	3.63063738899749e-07	1.24504166579459e-05
CHI3L2	257.888457868866	3.31146623443648	0.651204781331451	5.08513808462197	3.67358702103451e-07	1.25792034865644e-05
MYL6	26365.2162059066	1.78957202637322	0.351979410739748	5.08430883105383	3.6896717352084e-07	1.26157558934494e-05
BX255923.1	76.9308038919838	2.91003427492274	0.572405398361133	5.083869375192	3.69822322488493e-07	1.26264813149476e-05
SLC25A5	6267.65755470431	1.74761260548226	0.343898985948031	5.08176143836131	3.7395087654129e-07	1.27487726462958e-05
ZNF638	2079.10684309094	-1.4240101356657	0.280372798971181	-5.07898819318801	3.79450288657895e-07	1.29173741331583e-05
OXLD1	765.207919145608	1.64951999818145	0.324858153054468	5.07766230483024	3.8210705586296e-07	1.29888548624903e-05
NAXE	2132.89696845671	1.58514366695772	0.312448942218312	5.0732886330278	3.9099873764257e-07	1.32717606449594e-05
UQCRC1	9806.25383700561	2.49956690242361	0.492813500928521	5.07203414215341	3.93585750473551e-07	1.33401542373441e-05
MCRS1	1476.6859275606	1.20918833079343	0.238427154880138	5.07152103291803	3.94648637702071e-07	1.33567657221692e-05
R3HCC1	1144.33530561837	1.41258502525646	0.278604915544464	5.07020855140304	3.97380014327592e-07	1.34297167450799e-05
COPZ2	2235.95406965066	1.46798270541701	0.289708670689184	5.06709965540502	4.03922843175768e-07	1.36274890161603e-05
POLR2L	6298.28015127412	2.38011717765591	0.46974070485366	5.06687445448739	4.0440080617449e-07	1.36274890161603e-05
TAOK1	2488.04584459364	-1.46892574052986	0.289927964242596	-5.06651969349441	4.05154852660346e-07	1.3633197704454e-05
PRMT1	3539.65915170338	1.31432058571368	0.259453384532106	5.06572919865318	4.06839936379714e-07	1.36640066671932e-05
ZNF704	1673.2450038296	-1.23419510481546	0.243645275662414	-5.06554088299056	4.07242361752188e-07	1.36640066671932e-05
GPX4	36563.7842837692	1.98346030053848	0.392016827539041	5.05963050869532	4.20069681506581e-07	1.40741449756494e-05
FCN3	217.874788032627	2.8942259360348	0.572181266448676	5.0582326017037	4.23160089378654e-07	1.41573459457975e-05
DGUOK	630.165841025316	1.30650758598195	0.258320031884656	5.05770913873735	4.24322964894162e-07	1.41759129202965e-05
POLD2	2810.29629043612	1.47420901221678	0.291717049146886	5.05355794777179	4.33654661572072e-07	1.44669428515009e-05
CREBZF	1843.57617040337	-1.36380142997342	0.270007687054881	-5.05097260322152	4.39566120249065e-07	1.46432033686971e-05
SLC25A11	2414.58301672977	1.86605657138606	0.369575186941694	5.04919333689051	4.43679539186761e-07	1.47591486081257e-05
TENT4B	523.212429888538	-1.41744922955213	0.280938008143142	-5.04541638534693	4.52534765130911e-07	1.50322766212076e-05
NRK	194.320412459598	-2.85392504200012	0.56581959058608	-5.04387810086958	4.56189986041021e-07	1.51321398072412e-05
DBI	5910.3107228098	1.85992245504773	0.368844756496641	5.04256173440999	4.59340490732478e-07	1.52150012832253e-05
RC3H2	1190.73966783386	-1.17315034666665	0.232706190425821	-5.04133708054753	4.62290334062426e-07	1.52909904964563e-05
ARHGAP21	2802.66336039286	-1.61739753157864	0.320866122092478	-5.04072390388563	4.63774159018696e-07	1.53164859388988e-05
AFF4	2408.06934858141	-1.7984048684417	0.35679264873705	-5.04047623965227	4.64374782743747e-07	1.53164859388988e-05
CDK5	245.328435014761	1.72181030120694	0.34162583080089	5.04004716847793	4.65417122449637e-07	1.53291834440722e-05
RPL15P3	3190.90051433028	1.80090363846341	0.357449729150203	5.03820115557189	4.69927426806407e-07	1.54559064396313e-05
IREB2	1477.78327530101	-1.23837341691926	0.245826425066374	-5.03759275100264	4.71423137564023e-07	1.54832621758528e-05
CNST	820.994776311618	-1.45846456629094	0.289644212899955	-5.03536580858498	4.76937146889427e-07	1.56423309821583e-05
ZMAT5	276.658752527056	1.68408657795146	0.334649168860584	5.03239432413787	4.84391629473783e-07	1.58645061905887e-05
PCNX1	1890.2093581579	-1.29804026095333	0.25795648411396	-5.03201253270255	4.85357527397123e-07	1.58738459766809e-05
AC079140.2	28.5420328315161	3.2738742052145	0.651055913300937	5.02856074006845	4.94174981245787e-07	1.613958877825e-05
PGAP1	588.074599242956	-2.84240415051146	0.56574991221178	-5.02413538059455	5.05705566646947e-07	1.64930742778184e-05
POLR2G	1506.01226944723	1.36349923633466	0.271512724790011	5.02186126778845	5.11731415423086e-07	1.66502096601181e-05
ZNF503-AS2	260.182885429915	1.63355548328422	0.325294203194621	5.0217786460427	5.11951641421359e-07	1.66502096601181e-05
MANBAL	1803.54834560704	1.16944445130138	0.232929555145046	5.02059281645545	5.15122524596958e-07	1.67300029959282e-05
TFPT	310.497787349123	1.74840752225634	0.348316541850232	5.01959370912713	5.17808808951691e-07	1.67938576021481e-05
RPSA	42474.3241381525	1.7247461631569	0.34376630908258	5.01720534440906	5.24285222948662e-07	1.69802876582498e-05
CHID1	2402.70116415221	1.42132138694277	0.283329005978099	5.01650504167808	5.26198962332395e-07	1.70089001061889e-05
RBM25	2542.7265879468	-1.41436641932898	0.281959052465078	-5.01621213067509	5.27001405776581e-07	1.70089001061889e-05
NOP10	1796.73742563791	1.59063769594872	0.317121820473099	5.0158569775354	5.27975947257271e-07	1.70089001061889e-05
ANAPC15	125.250011694723	1.7486765725317	0.348632463597716	5.01581681317402	5.28086267716488e-07	1.70089001061889e-05
ABHD11	388.279471861659	1.73607056567295	0.346215632033049	5.01441993094993	5.31936978677415e-07	1.71092943527981e-05
ZNF761	241.684135525541	-1.56168000224422	0.31149892118179	-5.01343631085267	5.34664701257175e-07	1.71733418300497e-05
RPL18AP3	4180.63350718233	1.61304429566162	0.321782955660538	5.01283323832504	5.36343773870999e-07	1.72035769778512e-05
CSTB	3438.37385955381	1.48419850784569	0.296138356208165	5.01184151505993	5.39115987174725e-07	1.7268744100175e-05
CGREF1	317.65385582065	1.91876419424236	0.382945531923745	5.01054075393793	5.42773020250208e-07	1.73620357465221e-05
AC242842.1	96.0988386387106	2.13130203552033	0.425540640651192	5.0084570824043	5.48681067467138e-07	1.75269778250222e-05
MAP3K2	1464.23729258501	-1.39845277160204	0.279242380132604	-5.00802482394669	5.49914436014082e-07	1.75423457365422e-05
ATM	1475.10559219144	-1.83336693233159	0.366131752836119	-5.00739670386417	5.51711424386216e-07	1.7575626646533e-05
USP9X	3598.78509820748	-1.5593426397829	0.311434477024961	-5.00696857547316	5.52939499808051e-07	1.75907178663355e-05
ANO5	110.783775507891	-3.12444502666794	0.624058162888317	-5.00665677091239	5.53835561545787e-07	1.75952199723245e-05
LINC00641	297.465169364644	-1.56904235658979	0.313450424704013	-5.00571137547959	5.56560998110266e-07	1.76577495441269e-05
MRPL23	869.051656219196	2.07645290708912	0.415311308409052	4.99975046440094	5.74045585708109e-07	1.81859218559529e-05
GMFG	1465.1081326119	1.40935461625472	0.281898672052002	4.99950782313278	5.74768403783924e-07	1.81859218559529e-05
AC025917.1	32.5598485929987	-4.29039714098352	0.858331792966734	-4.99852991132277	5.77690465858495e-07	1.82536097199922e-05
RPL7P9	3707.50541039253	1.75665865443737	0.351772841533239	4.99373017763621	5.92241250642809e-07	1.86880564597289e-05
NHP2	1190.97196231865	1.96993607776221	0.394544947499796	4.99293195932569	5.94695127376126e-07	1.87401292909242e-05
SLC4A7	557.317892722414	-2.22768787633711	0.446238667053691	-4.992144430346	5.97125746238473e-07	1.87913296579419e-05
MAP2K2	4047.00464766616	1.35279413247636	0.271101428827466	4.98999263237855	6.03815954691489e-07	1.89625778372866e-05
PSMC3	3683.15184704035	1.3593712049211	0.272426078710493	4.98987178964501	6.04193804755947e-07	1.89625778372866e-05
DMXL2	661.709024285031	-1.91459770134324	0.383836436181549	-4.98805616368756	6.0989839978105e-07	1.9115888151202e-05
ZNF700	145.64739494009	-1.86339631733228	0.373697101563837	-4.9863815093411	6.15206069635918e-07	1.92563628695838e-05
Z97634.1	52.0090754562506	2.39717062283556	0.481177086942003	4.98188855597875	6.29666970232164e-07	1.96825791941606e-05
AC145124.1	73.8592311861738	1.98519439035503	0.398525818999168	4.98134448438127	6.31440183833275e-07	1.97115845338797e-05
CEP170	1010.22220656277	-1.56329265578385	0.313873066297966	-4.98065244725325	6.33702595040985e-07	1.9755763120001e-05
H2AJ	6331.61114169211	2.09690902425342	0.421052871449904	4.98015609543921	6.35330079905912e-07	1.9770329545314e-05
MAF1	6472.53966409349	1.73147666871801	0.347694801242118	4.97987505862159	6.36253355148358e-07	1.9770329545314e-05
LMBRD2	503.255978262951	-1.26501917177052	0.254033421573257	-4.97973520151843	6.36713301965385e-07	1.9770329545314e-05
MEGF9	985.88064593923	-1.37345363745248	0.275837501166556	-4.9792128758561	6.38433904625774e-07	1.9797393912192e-05
HOXB8	608.594473933272	1.66234297758916	0.333907832515319	4.97844858884192	6.40959634717731e-07	1.98493196839081e-05
TYW1B	143.871945309235	-2.06604245614414	0.415044022150124	-4.97788751525939	6.42819934636052e-07	1.98805279254351e-05
KMT2C	1630.71195255152	-1.55651025266038	0.312717515498417	-4.97736831331488	6.44546039381153e-07	1.99075087315617e-05
ODF2L	710.448668754239	-1.42646904023262	0.286617189179868	-4.97691378634458	6.46060796136378e-07	1.99278990808257e-05
ZNRD1	307.248118624246	1.5019774371487	0.301804824430794	4.97665151636139	6.46936397512636e-07	1.9928546702242e-05
ZNF658B	34.7790146367124	-3.93902104875728	0.79156410843834	-4.97625019472963	6.4827844403853e-07	1.99435422645574e-05
AKR1A1	3007.10147324766	1.26198465008833	0.253966876384432	4.96909151324938	6.72673194681953e-07	2.06597455093278e-05
ADAMTS3	212.351735695932	-2.222821959651	0.447346713964191	-4.96890195068904	6.73331042801542e-07	2.06597455093278e-05
ZNF614	322.677115898645	-1.45140181610567	0.292295576052225	-4.9655278253214	6.85144681708778e-07	2.0994597677749e-05
ANKRD36C	56.4396050300837	-2.84142842842721	0.572498818384512	-4.96320400528548	6.93396820827238e-07	2.11949979776806e-05
COMMD4	1397.86103995435	1.3236758744515	0.266699446447482	4.96317443505515	6.93502442513413e-07	2.11949979776806e-05
AC008038.1	5613.30861669475	1.60667888564293	0.32374182425359	4.9628400326317	6.94697971510955e-07	2.12037460702408e-05
HAUS6	507.37873140356	-1.360649145013	0.274298333797604	-4.96047178331377	7.03221761257349e-07	2.14358539225623e-05
RPL21P28	545.581743554179	2.51952607777443	0.508217954521203	4.95756998618457	7.13803329680899e-07	2.17216752089566e-05
OGT	5330.99460455442	-1.12554203948526	0.227043229421382	-4.9573909001986	7.14461378501209e-07	2.17216752089566e-05
ARID4B	1096.62959258063	-1.45085543568573	0.292704010264507	-4.95673234669604	7.16886253921516e-07	2.17662891719296e-05
CDK4	1779.5186440986	1.54532368438712	0.311778083643859	4.95648592847318	7.17795633312485e-07	2.17662891719296e-05
ATP11C	813.273342315833	-1.41630844349881	0.285766976225318	-4.95616555211086	7.18979609047421e-07	2.17738772771127e-05
CPSF4	979.022271758219	1.3349790640907	0.269457353372834	4.95432411615638	7.25821352072867e-07	2.19163828956528e-05
NCOA3	1291.8377001212	-1.48620044336796	0.299981668571918	-4.95430420946422	7.2589565577358e-07	2.19163828956528e-05
BBX	1525.50371214711	-1.52179843901697	0.307177047837449	-4.95414110439094	7.26504737696284e-07	2.19163828956528e-05
CCDC167	224.49977009108	2.16027342672766	0.436478749143789	4.94932097144552	7.44728445037985e-07	2.24371093150398e-05
MESP1	1507.11740344285	2.33427238483941	0.471725606725734	4.94836903394261	7.48379188252925e-07	2.25180055366064e-05
TRIM52-AS1	683.144692510956	1.74074960484661	0.351831646800366	4.94767773359038	7.51041170586035e-07	2.25689807434224e-05
FBXO11	796.132162829989	-1.50191470879888	0.30365355470942	-4.94614565021683	7.56973294709353e-07	2.27179668717212e-05
ATP5MG	1274.29083598088	1.7709812034169	0.358161037689068	4.94465063772333	7.62805379609755e-07	2.2863571525861e-05
ARFGEF3	525.990032740998	-2.25723633399313	0.456524200608261	-4.94439578665412	7.63803869175692e-07	2.28641109439127e-05
NECAB3	1624.8326880845	2.18094553889538	0.441213202953131	4.9430649951041	7.69038308628595e-07	2.29912875883464e-05
HSPBP1	1175.39884358813	1.50301500108275	0.304146026507006	4.94175451951245	7.74226597240181e-07	2.3116760590325e-05
PDE1C	233.979638509951	-1.51753024867356	0.307222220337861	-4.93951982706424	7.83151807169397e-07	2.33491589697351e-05
APC	688.515826916689	-1.84032952895236	0.372588716780993	-4.93930558298173	7.84012670925108e-07	2.33491589697351e-05
TMED5	2587.71773187057	-1.19569047267822	0.242152823973512	-4.93775151186761	7.9028449645272e-07	2.35059236897717e-05
PDP1	629.247656567962	-1.325615534671	0.268480916157721	-4.93746651956544	7.91439882790226e-07	2.35103014353953e-05
HDAC11	874.500437584465	1.29067975915089	0.261424570399416	4.93710196091719	7.92920210754009e-07	2.35243083900416e-05
CHCHD6	425.229274564879	1.7193809543017	0.348336460726232	4.93597756237471	7.97502763866704e-07	2.36301994289805e-05
RFX3	232.014118650155	-1.56760623814837	0.317606154204985	-4.93569226349635	7.98669567634855e-07	2.36347406696411e-05
LINC00907	27.3275541709827	3.2543699788338	0.659652130594075	4.9334639090803	8.07839748178722e-07	2.38758112646129e-05
ZNF721	398.83937497765	-1.81276553120885	0.36752897276477	-4.93230647252694	8.12642792963205e-07	2.39692370642629e-05
NRTN	62.0994520797996	4.73341835887819	0.959695790572285	4.93220706538221	8.13056585523906e-07	2.39692370642629e-05
RNF5	1976.71541047315	1.48397485719728	0.300898655230075	4.93180953588043	8.14713372699857e-07	2.3987753962106e-05
PEX16	857.849223143212	1.79883405845894	0.36483327477016	4.93056467942015	8.19922632620287e-07	2.41106883607471e-05
MRPS7	2134.03349007888	1.69490274349157	0.34384651837182	4.92924212674091	8.25492163562331e-07	2.42438939069395e-05
RPL35P5	20.8546057002926	3.27437644938225	0.664431105116402	4.92809024768431	8.3037262548505e-07	2.43565525203596e-05
UBAC1	1758.19400103084	1.46953115366212	0.298211083943193	4.92782204548123	8.31512968708081e-07	2.4359360448874e-05
FAM207A	686.296988474706	2.23429821890138	0.453465028131776	4.92716765415502	8.34301645248065e-07	2.44103890408276e-05
CHCHD10	8195.58838613233	2.72455079665867	0.553038824852081	4.92650908801456	8.37117205137318e-07	2.44620753215503e-05
FLOT1	6759.63241767121	1.43157750851859	0.290603496320848	4.9262225907221	8.38344917905202e-07	2.44672905389629e-05
ATP5MC2	7579.27983555567	1.67500570562215	0.340085236019785	4.9252526373262	8.42514297898221e-07	2.45582386408608e-05
LYST	1190.9004712932	-1.45199783432052	0.294944661154198	-4.9229500498109	8.52492179637293e-07	2.4818058847643e-05
MFSD3	591.324712293074	2.14904569591131	0.437265128706632	4.91474292100055	8.88990347810732e-07	2.58483365593497e-05
ZNF205	434.165866481082	1.85380612272806	0.3772537678546	4.91394992095228	8.92595584566139e-07	2.59208423866722e-05
AHCY	2718.06268114198	1.34368183437534	0.273457240593952	4.91368168367694	8.93818261998461e-07	2.5924064740724e-05
IFT43	633.068230414781	1.23548916324041	0.251527785205338	4.91193910140705	9.01800646944804e-07	2.61212888458535e-05
NUDT22	710.612305094001	2.02870901955446	0.413035240462683	4.91170927033221	9.02858562106349e-07	2.61212888458535e-05
CAMTA1	1145.77028172984	1.25389243648255	0.255418723206661	4.90916413934158	9.14654004815723e-07	2.64297605183369e-05
KIF22	565.02225246053	1.36966480801901	0.279398601812421	4.90218919899447	9.47744892391785e-07	2.73520583486189e-05
BLOC1S1	450.613996235081	1.60159299495561	0.326913310090463	4.89913669930546	9.62586585109298e-07	2.77460526306103e-05
AP2S1	2608.9534493376	1.50734555410513	0.307700576592088	4.89874140243612	9.64524861683771e-07	2.7767599073585e-05
DDRGK1	1716.00752213185	1.69504501406351	0.346164470072164	4.89664642275433	9.74860153549398e-07	2.80034115734214e-05
SNHG8	2045.01155322727	1.64543979460539	0.336037586769462	4.89659448642048	9.75117723642444e-07	2.80034115734214e-05
RPL11	43309.6937759194	1.6771909130413	0.342557843198416	4.89608089945217	9.77668307141204e-07	2.80421245439431e-05
RPL7A	54476.7319156305	1.46907759530757	0.300244711695234	4.89293412367833	9.93436663208358e-07	2.8459397480781e-05
DMAC1	2199.70708017389	1.61343285433492	0.329800208463493	4.89215231807085	9.9739206051227e-07	2.85376508700437e-05
SMUG1	822.552579561717	1.37690006640462	0.281478043068942	4.89167841083568	9.99797079432509e-07	2.8571406979518e-05
SYCP2	71.1626112526977	-1.97911747895826	0.404817149027838	-4.88891709185514	1.01392183390151e-06	2.89395878148705e-05
SRGAP2C	407.794840566567	-1.57230277089612	0.321946706235144	-4.88373616019459	1.04094341210552e-06	2.96745225267588e-05
SPATA13	516.816627848952	-1.63624307653904	0.335216573237385	-4.881152088445	1.05467860822642e-06	3.00293656474138e-05
SNHG14	1028.68143329561	-1.19427241301194	0.244764659639546	-4.87926817037516	1.06480202075808e-06	3.02806321000703e-05
MAML2	961.692245359496	-1.40006987323377	0.286973197587264	-4.87874785870215	1.06761440493127e-06	3.03236300957276e-05
LIG4	303.113319493681	-1.36776489565558	0.280464335383417	-4.876787252774	1.07827621564073e-06	3.05892008181584e-05
OSBPL8	2292.15749445945	-1.39276514289153	0.285614952053124	-4.87637335818636	1.08054004474431e-06	3.06161765533323e-05
RPS5	34967.8162711339	1.73075941319023	0.354953365852385	4.87601916109173	1.08248098512284e-06	3.06339491408731e-05
VPS13C	1826.31251557561	-1.54973624019362	0.318078079998675	-4.87218811242847	1.10369004746242e-06	3.11963008688196e-05
CFD	98763.6223308455	1.59014084222446	0.326411451269231	4.87158411888215	1.10707009787023e-06	3.12539559470167e-05
RANBP1	1757.93371546309	1.25432874373824	0.257501564952484	4.87114998299021	1.10950574682573e-06	3.12848422130944e-05
TARBP2	559.016306083527	1.54952627716614	0.318244882653348	4.86897468467382	1.12178776098517e-06	3.15929574860063e-05
HAGH	2325.74471843573	2.09351784960339	0.430070204461106	4.86785140632248	1.12818105171559e-06	3.17346850964485e-05
AC093110.1	86.6747098104587	-2.49131383276884	0.511851119161684	-4.86726264631237	1.13154604914568e-06	3.17839602865584e-05
AC004816.2	38.0715864867509	3.32631290960098	0.683456121147753	4.86690045882533	1.13362089036184e-06	3.17839602865584e-05
RGPD6	42.1269443225754	-5.18941861470789	1.06628298793622	-4.86683054444296	1.13402182591091e-06	3.17839602865584e-05
ENKD1	539.968109768803	1.23049211860838	0.253165387700054	4.86042791942099	1.1713228698578e-06	3.27900096064995e-05
CIAO2B	1814.98677628641	1.94570447894058	0.400408071084276	4.85930384388046	1.17799229158371e-06	3.28474041517346e-05
NR2C2AP	316.404042369436	1.42458880414278	0.293173780435386	4.8591958053928	1.17863523216923e-06	3.28474041517346e-05
SMG1	2287.5264186279	-1.56580130785531	0.322241401692249	-4.85909414380806	1.17924053190936e-06	3.28474041517346e-05
RAC3	796.455368778053	2.58668287365668	0.53234757366267	4.85901129568362	1.17973403624813e-06	3.28474041517346e-05
NMRAL1	816.878588182435	1.59919929040237	0.329128060226454	4.858896835785	1.18041617046844e-06	3.28474041517346e-05
TAB2	2094.95540839707	-1.16266280742577	0.23946742660238	-4.85520232927668	1.20263885779243e-06	3.34259064658661e-05
SF3B1	8079.05309645191	-1.2498255164829	0.257438362974231	-4.85485341828405	1.20475825787234e-06	3.34449497801491e-05
ACAP2	1629.02856703895	-1.21315689786542	0.250032396840644	-4.85199883372962	1.22223342061088e-06	3.38897278659037e-05
RPL13P12	3013.1399141859	1.808115833367	0.37269678055986	4.85143936754934	1.22568681691964e-06	3.39242440763686e-05
TMEM219	4037.6319645349	1.30837273928411	0.26969384105185	4.85132598572233	1.22638782779616e-06	3.39242440763686e-05
GOLGB1	2412.05798174065	-1.50779661865627	0.310854599366301	-4.85048836893525	1.23157856154556e-06	3.40274650197641e-05
ABHD1	248.551298780599	2.5927361051541	0.534642380986323	4.84947732794947	1.2378721652243e-06	3.41608769477698e-05
RPL10P6	36.6584997695517	4.00999014110833	0.827241573535141	4.84742337594568	1.25075316703605e-06	3.44755474020256e-05
MRPL40	1407.75932425955	1.46067678433761	0.301425561611671	4.84589553894376	1.26041825733451e-06	3.47009366502756e-05
CCDC82	1030.43893063328	-1.23660056798403	0.255333661872131	-4.84307693281472	1.27843759832534e-06	3.51555263624393e-05
IFI35	1382.76804668268	1.243131958435	0.257194178165151	4.83343739467053	1.34195494020377e-06	3.6858712898247e-05
GALE	350.420783495353	1.51324616309754	0.313180603026421	4.83186426130574	1.35260466341189e-06	3.71075154660021e-05
RANBP2	2918.32463442822	-2.07459036645365	0.42948842957326	-4.83037545042823	1.36275837660284e-06	3.73421416968292e-05
MRPL4	983.184362747242	2.05363647288496	0.425226111753552	4.82951638227518	1.36865054509119e-06	3.74595798837809e-05
AVPR1A	1143.84646844523	-1.47136493612789	0.304709539108902	-4.82874589496204	1.37395599135735e-06	3.75607031212919e-05
MAN1A2	1739.21264471769	-1.66100443020791	0.344048458074299	-4.8278211723571	1.38034959197482e-06	3.76913022661135e-05
AC083843.3	237.625561429466	-2.32031086001925	0.480645921525377	-4.82748475771003	1.38268267813612e-06	3.77108507268494e-05
PHF3	2021.40255006031	-1.42195165716424	0.294688858018408	-4.82526440506081	1.39817654127754e-06	3.80888770631436e-05
SNRPC	1560.94071469727	1.23513529061965	0.256085445487032	4.82313740349682	1.4131754806933e-06	3.84525542990515e-05
ZNF675	83.0172748349921	-2.19838724698432	0.455907456041194	-4.82200327687924	1.42123610418575e-06	3.8626812020405e-05
DCXR	6525.89984740735	2.40607722468308	0.499007345461225	4.8217270678835	1.42320590009272e-06	3.86353182587453e-05
DDX49	1187.76218922453	1.39023726761486	0.288453646357887	4.81962105582115	1.438311571318e-06	3.89999855018192e-05
ATP5PF	3387.852888468	1.61544201495805	0.335254762407132	4.81855053559615	1.44604901249166e-06	3.91642472965076e-05
WDR18	978.407384340043	1.65798405228859	0.34414093356069	4.81774729653369	1.45188088081489e-06	3.92765780275201e-05
UBR5	2064.79755484945	-1.46392852665976	0.30388777889634	-4.81733267450389	1.45490006199753e-06	3.93126472140444e-05
TACO1	825.157763783836	1.62206816890222	0.33684745787017	4.81543835645455	1.46877101182576e-06	3.96415176212558e-05
ERH	2196.48648490596	1.22282620507174	0.253954552688127	4.81513795333866	1.4709823311014e-06	3.96553028658422e-05
ZC3H13	1621.25646831772	-1.55122261088804	0.322347771775098	-4.81226410328756	1.49229966739516e-06	4.01835288036811e-05
RBL2	2611.15278732702	-1.22753646858126	0.255114630796138	-4.81170548608084	1.49647765559432e-06	4.02495529997738e-05
TRPS1	454.767998575406	-1.36156071346109	0.283146069692516	-4.80868660808072	1.51925166267714e-06	4.08150109700095e-05
ERCC4	237.814334099328	-1.63456746159961	0.340062677549658	-4.80666526940735	1.53468622043329e-06	4.11822186125246e-05
COX5A	4725.50273860393	2.3910350115246	0.497546028515625	4.80565590817395	1.54244983506976e-06	4.12602897820276e-05
ZNF33A	809.308264978828	-1.44952845601631	0.301633015456322	-4.80560277469431	1.54285956152539e-06	4.12602897820276e-05
PRKD3	1287.89305083703	-1.25373793061041	0.260891189803397	-4.80559704432795	1.54290375616141e-06	4.12602897820276e-05
FIBP	1365.50192493276	1.28665287622517	0.26775902612774	4.80526425133973	1.54547246355422e-06	4.12816407532886e-05
PNISR	3331.5900932483	-1.65697809136945	0.344857192729202	-4.80482392800369	1.54887747759993e-06	4.13252561786645e-05
MRPS36	1067.47619930507	1.74688354132749	0.36361046160637	4.80427194974	1.55315610572363e-06	4.1392053976422e-05
DEDD2	741.996536792743	1.61451426393855	0.336202890282737	4.80220221361211	1.56930095450908e-06	4.17745764362983e-05
MTX1P1	90.4823922565696	3.14529407580766	0.655355327123436	4.7993721049211	1.59163836797579e-06	4.23208838116619e-05
PBRM1	1450.52000883052	-1.38838056060111	0.289329150018476	-4.79861970531641	1.59762812692637e-06	4.24317657081959e-05
SIGIRR	1162.77644098565	1.30462808787271	0.271957301905731	4.79717984672805	1.60915112514357e-06	4.26891866748839e-05
TMEM11	1175.09263158169	1.36907938658814	0.285457354146131	4.79609078800361	1.61791974020892e-06	4.2873034570377e-05
CCDC28B	114.074545308777	1.93251492472449	0.403128763583966	4.79379071724803	1.63659006825303e-06	4.33185514206498e-05
MRPS11	916.445221959079	1.68660623660054	0.35216251439547	4.7892838324823	1.67377595263075e-06	4.42525866659823e-05
EXOSC7	479.853211222727	1.24244712571935	0.259457368690745	4.78863688469862	1.67918005972095e-06	4.43451866507734e-05
TWF2	1443.8060059119	1.87192787967439	0.391022975246934	4.78725803385915	1.69075394085434e-06	4.46003293515638e-05
COBLL1	2742.25397789561	-1.29779137263239	0.27112914320539	-4.78661702423215	1.69616055650153e-06	4.46803485450106e-05
FILIP1L	1517.3948669015	-1.94238783821255	0.405810175596286	-4.78644438956825	1.69761948672239e-06	4.46803485450106e-05
MYSM1	745.113282004089	-1.50257698854885	0.314345359348386	-4.78001963084036	1.75278079008365e-06	4.60801524734619e-05
RALGAPA1	852.315375250827	-1.46563440257743	0.306749826049795	-4.7779469721346	1.77094066705558e-06	4.65051412331859e-05
DEAF1	1063.1903795489	1.22092509104702	0.255591968571828	4.77685233174261	1.78060432724354e-06	4.6706313056234e-05
STIM2	858.068286563156	-1.34181554968426	0.280913429345578	-4.77661588771381	1.78269833771863e-06	4.67086994800683e-05
ZYG11B	1093.25449034872	-1.38595145841015	0.290220851580533	-4.77550613907409	1.79255822228881e-06	4.69143268075789e-05
C18orf25	594.368974268168	-1.14491682128449	0.240002418673862	-4.77043867978812	1.8382514119805e-06	4.80488090568934e-05
ZMYND11	2931.18698262102	-1.07081228371442	0.224477454812604	-4.77024423057694	1.84002686598078e-06	4.80488090568934e-05
C20orf27	2646.96341671543	1.59640611277327	0.334799386052631	4.76824683460535	1.85836010336746e-06	4.84732653807896e-05
CNPY3	1681.34711280063	1.24953495261319	0.262100831174708	4.76738264053917	1.8663464488913e-06	4.86271875326215e-05
FRK	175.692528169338	-1.97505215471192	0.41451034430865	-4.76478375468784	1.89056293457418e-06	4.92031663742581e-05
FAT4	754.253461515214	-1.53078960200112	0.321315787619254	-4.76412819097155	1.89671900993319e-06	4.93083507164236e-05
ABCA9	1878.4944666802	-1.45298762352291	0.305028111967993	-4.76345479814456	1.90306255955572e-06	4.94181690715811e-05
TBCB	2024.52283226416	1.36973215275822	0.287733182395177	4.76042471485618	1.93185988402506e-06	5.00835577765491e-05
RPL28	31790.9882441194	1.46013478347186	0.306731186708078	4.76030754858161	1.93298177447121e-06	5.00835577765491e-05
NDUFS5	6367.98095159696	1.62485067838383	0.341434742814713	4.75889086444138	1.94659644247552e-06	5.0380335673792e-05
SEMA3B-AS1	73.4207945673747	2.05751377139463	0.432377388552013	4.758606314463	1.94934212267374e-06	5.03954644774157e-05
RPL21P16	1798.45199721286	1.92134031830027	0.40378038431031	4.75837953738659	1.9515330042354e-06	5.03962326974146e-05
DOCK4	788.141969603284	-1.52031412458371	0.319526981244554	-4.75801485890832	1.95506110550384e-06	5.04314932735001e-05
CDKL5	268.652047595763	-1.28136579289719	0.269388078885811	-4.75657942325034	1.96900792397643e-06	5.07351334576866e-05
GARS1-DT	561.824814014478	-1.33772378038559	0.281344890808933	-4.75474701722615	1.98695066741614e-06	5.11409521120055e-05
PHB2	8838.57894301265	1.91966518943507	0.403756006872032	4.75451796818344	1.98920450655062e-06	5.11425136584939e-05
ATP1B3-AS1	29.6691584216221	-7.64556376677317	1.60891778862697	-4.75199156900229	2.01422773523401e-06	5.17288288082839e-05
UBE3A	1673.44471890337	-1.12469774856908	0.236692696761288	-4.75172138371202	2.01692166764753e-06	5.17410301076707e-05
SNRPD2	4528.93702131401	1.60668417694003	0.338186154409595	4.75088691831568	2.02526372825003e-06	5.18979394275413e-05
DENND1B	237.329664015519	-1.46774134374147	0.30896356257791	-4.75053217115646	2.02882012811178e-06	5.19320050136537e-05
TUFM	7175.4370584024	1.85322258167161	0.390169304305412	4.74979082470558	2.03627162810135e-06	5.20169968830175e-05
MRPL18	1542.97001174611	1.36389422245304	0.287150253331379	4.74975803304992	2.0366018334489e-06	5.20169968830175e-05
SAT2	2222.1945820911	1.4971473063454	0.315278941267217	4.74864353555567	2.04785522890682e-06	5.22471948390353e-05
DCTPP1	655.930968306869	1.56597723679167	0.329975113285854	4.74574346288679	2.07741869920359e-06	5.28943415764422e-05
SPTY2D1OS	48.0866668202639	2.72890093564202	0.5750247376332	4.74571050086326	2.07775706008067e-06	5.28943415764422e-05
IMMP1L	125.111406559092	1.56667891452849	0.330198444292534	4.74465867907153	2.08858203006657e-06	5.31119349608749e-05
STARD10	742.668481115623	1.60343710198825	0.338018647195213	4.74363504881501	2.0991688602672e-06	5.33230050681599e-05
FOXN3-AS1	344.086037422699	1.75896706755601	0.371039377820954	4.74064795463517	2.13035816539053e-06	5.40019980230281e-05
CTU1	569.497469117679	1.85693599446469	0.391706456050482	4.74063157699238	2.13053039071941e-06	5.40019980230281e-05
FBXO17	1118.92351151065	1.32213124035994	0.279017881623774	4.73851794969433	2.15286962019096e-06	5.45089757581249e-05
NHLRC4	89.2859080471387	1.73975915966291	0.367236124567052	4.73744014621104	2.16434751129673e-06	5.47401514272542e-05
HMG20B	2388.67689079012	1.36326485087333	0.287861497368594	4.73583602994926	2.18153916994835e-06	5.51151808277635e-05
PDZD11	1053.85620245808	1.48130560328029	0.31284226885557	4.73499188168901	2.19063867515306e-06	5.52578906443257e-05
SNF8	918.133108356177	1.48014241962884	0.312604485216526	4.73487262539952	2.19192713435401e-06	5.52578906443257e-05
RABAC1	343.183191914113	1.80395992935614	0.381094481981292	4.73362909895058	2.20540577456435e-06	5.55376428262053e-05
STUB1	2086.19320801339	1.78705019090158	0.377619503031795	4.7324096784035	2.21870040263284e-06	5.58121625555503e-05
SELENOK	2181.0345930548	1.19726947262045	0.253019665262802	4.73192260126064	2.22403220035546e-06	5.58628464938864e-05
MYDGF	2370.99303644474	1.68429411053191	0.355952985747207	4.73178812363741	2.22550642792661e-06	5.58628464938864e-05
SETX	2096.42964687679	-1.54022746558302	0.325606384925973	-4.73033557352751	2.24149011566465e-06	5.62035569969719e-05
RPL24	21733.9332559066	1.46652219406135	0.310069815545914	4.72965158340022	2.24905478170235e-06	5.63326621423385e-05
SMC6	580.842785738264	-1.64908008234121	0.348703284174542	-4.72917852278034	2.25430098321891e-06	5.63939767876846e-05
NDUFA8	1843.7086992176	1.91366173386363	0.404665629145078	4.72899499249925	2.25633948037693e-06	5.63939767876846e-05
CCDC162P	89.351046235986	-4.2937078875923	0.908229461414837	-4.72755847503953	2.27235634746181e-06	5.67244182464068e-05
WDR35	491.283143175846	-1.71403570830739	0.362576740227468	-4.72737359608911	2.27442562118403e-06	5.67244182464068e-05
TMUB1	1225.7327095537	1.45971794923562	0.308889337890316	4.72569872176669	2.29325442471123e-06	5.713290590795e-05
RPL41	56514.7866419398	1.79326919388169	0.379495071299794	4.7254083899947	2.29653349556805e-06	5.71535374419972e-05
CITED1	8.83821927590375	7.25452563493667	1.53563952371888	4.72410713770137	2.31128551301595e-06	5.7402778939897e-05
EEA1	1111.80723907439	-1.42694490410768	0.30206706835656	-4.72393403183996	2.31325482066396e-06	5.7402778939897e-05
ITGAE	628.43913521525	1.63377346521371	0.345870318316897	4.72365906725998	2.31638621807466e-06	5.7402778939897e-05
UBXN7	918.970046024618	-1.43162034533925	0.303074493414282	-4.7236582967156	2.31639499903268e-06	5.7402778939897e-05
CHCHD2P9	37.7509796103262	3.45254185411344	0.730954408633175	4.72333405932856	2.32009277619189e-06	5.74333794564954e-05
ATP5MC1	1594.90061410649	1.54466553111535	0.32719386481925	4.72094894556982	2.34746861666775e-06	5.80494386766439e-05
COQ4	1541.83878908527	1.3136952342761	0.278308841958102	4.72027846845725	2.3552198890392e-06	5.81444542154286e-05
MED13	1657.16248638963	-1.59641706380163	0.338210669752227	-4.72018539501183	2.35629783582401e-06	5.81444542154286e-05
PIH1D1	1373.81457868763	1.26152825011174	0.267276258114409	4.71994130347236	2.35912707627977e-06	5.81527318094799e-05
ATRX	1915.37490688993	-1.50120823893633	0.318107283975139	-4.71918850828218	2.36787320505951e-06	5.830668982976e-05
PXMP2	194.210965572995	2.7239930175189	0.577321198783565	4.71833188051719	2.3778635504743e-06	5.84909284108756e-05
KMT5B	1152.78077089403	-1.20337461453821	0.25506778018015	-4.71786210586178	2.38335942446067e-06	5.8564227991851e-05
STAG1	916.275094612453	-1.35005988171188	0.286172226848777	-4.71764816795202	2.3858663146901e-06	5.8564227991851e-05
FAM117B	237.440441593949	-1.78355279085834	0.378209977120231	-4.71577403758271	2.40793556498238e-06	5.90437954151674e-05
SEC61B	2420.11985988977	1.47399664840998	0.312599796982015	4.71528344752824	2.41374490713553e-06	5.90717319451827e-05
CEP128	85.2735062007234	-1.9522933795345	0.414056528268845	-4.71504069190013	2.41662448180306e-06	5.90717319451827e-05
URM1	2190.89815145782	1.30032542120256	0.27578268523834	4.71503647909868	2.4166744832842e-06	5.90717319451827e-05
GLRX	1657.81249737072	1.58913027174832	0.337087404860342	4.71429738647964	2.42546211731329e-06	5.92244514278834e-05
ZFPL1	122.745083550542	1.84709990082016	0.391831543127716	4.71401532933276	2.42882378979381e-06	5.92444999520939e-05
HLTF	511.195612735179	-1.58127073640313	0.335507986131953	-4.71306437332083	2.44019066642861e-06	5.94311410931171e-05
AC006449.7	122.273810104613	1.72141409927158	0.365252007411896	4.7129490443302	2.44157267323668e-06	5.94311410931171e-05
PEPD	4018.2907831329	1.54388799333579	0.327642006821007	4.71211859649983	2.45154627861613e-06	5.96116868311258e-05
ARHGAP29	3323.92889028352	-1.36438927831684	0.289690868914961	-4.70981112876346	2.47946450200822e-06	6.02277424190933e-05
CSKMT	128.788427545304	2.13454970931895	0.453305395681787	4.7088557287268	2.49111308102269e-06	6.04477273011116e-05
ACADVL	23705.6389560654	2.13862671329034	0.454309739801723	4.70741990744841	2.50871797924472e-06	6.0755452979204e-05
ASCC3	640.206762951265	-1.35521476251546	0.287890504548646	-4.70739653133112	2.50900558424347e-06	6.0755452979204e-05
COX6C	5684.34730012076	1.57186217777888	0.33408645478733	4.70495632269642	2.53920310155973e-06	6.14229015822318e-05
NCBP2AS2	668.127777333273	1.45202893546883	0.308641706893477	4.70457784232632	2.54391792567102e-06	6.14731835323548e-05
STRN	1086.86682369614	-1.21832175077877	0.25899704291934	-4.70399869066535	2.55114883322061e-06	6.15840990081485e-05
TEX264	1592.47639789132	1.68263074763303	0.358210580286868	4.69732286044012	2.6359361606473e-06	6.35650417064471e-05
ZDHHC21	491.890241557804	-1.51262486123503	0.322116505894744	-4.69589367062519	2.65443603829311e-06	6.39450351001622e-05
SEL1L	3012.70819461767	-1.22486595575506	0.260920502032623	-4.6944028783216	2.67386607631875e-06	6.43466285177265e-05
PCBP4	862.655587009862	1.28066237423845	0.272931986108859	4.69223996973245	2.70229889866762e-06	6.49258022335668e-05
ST6GALNAC4	814.784165606075	1.38714194944989	0.29563041604221	4.69214896092369	2.70350160679246e-06	6.49258022335668e-05
AP4E1	298.560713436895	-1.39259468496834	0.296848056536469	-4.69127101998479	2.7151302652443e-06	6.51379862708147e-05
AC007114.1	169.012504652779	2.14309558302987	0.456869306093642	4.69082854646972	2.72100917114357e-06	6.51669990883019e-05
RPL13A	110049.243357766	1.48673856080792	0.316950503962025	4.69075941581736	2.72192877533368e-06	6.51669990883019e-05
TMEM250	1759.38088341547	1.37470952018677	0.293148872020686	4.68945867234912	2.73928750034533e-06	6.55153284313362e-05
GCAT	310.105063070471	1.81803384100777	0.387708147850664	4.68918141412914	2.74300128705911e-06	6.55369334148887e-05
UQCRB	10940.0544921757	1.57908193348583	0.33677804538561	4.68879119384929	2.74823635163569e-06	6.55948039752227e-05
PFDN5	12137.4777801982	1.68381122324912	0.35913260808169	4.68855009363591	2.75147566196111e-06	6.56049703080483e-05
MLF2	4944.34467520073	1.25683641825766	0.268119098994217	4.68760495978233	2.76420941032444e-06	6.58412658216095e-05
AC092070.2	175.671007399529	-1.888966232374	0.403018369904024	-4.68704747335425	2.77174689724216e-06	6.5953434588561e-05
NPAT	405.05822457576	-1.78462475718583	0.380919939447054	-4.68503896061836	2.79906683423253e-06	6.6535616215564e-05
CTTNBP2	268.007800860856	-1.58166391077812	0.337675288260384	-4.68397885710397	2.81359043384559e-06	6.68127447320217e-05
MKX-AS1	22.7638467623841	3.74186809669676	0.799005889637313	4.68315458650159	2.82493302509196e-06	6.70114759672438e-05
RASA1	926.640776216718	-1.4560031165824	0.310915561008	-4.68295350628958	2.82770669204373e-06	6.70114759672438e-05
ARHGAP11A	63.2662721696339	-2.51943276549433	0.538140248216321	-4.6817400739771	2.84450012179004e-06	6.73410135431696e-05
SDHC	4670.74501680243	1.8047978521751	0.38551650647675	4.6815060363283	2.84775010150095e-06	6.73495787189663e-05
ITGA9	628.145394708233	-1.43551766447723	0.306681524961149	-4.68080907273134	2.85744965162693e-06	6.75105049911737e-05
KRT10	986.076800099907	1.64628466631224	0.351926741206924	4.67791865053035	2.89801466625574e-06	6.83995991927303e-05
RAB3GAP2	1106.01645134939	-1.28461723447028	0.27463387684425	-4.6775629038613	2.90304533799064e-06	6.84490538287197e-05
TMEM14B	2194.04075906407	1.46928212702932	0.314138511733344	4.67717924466552	2.90848011569354e-06	6.85079270887452e-05
NDUFA11	447.842688170509	1.69398834737834	0.362275701639926	4.67596457534993	2.92575113556825e-06	6.8845197507887e-05
ATP7A	462.349309877155	-1.39069185358314	0.297497132549665	-4.67463952228507	2.94470387751854e-06	6.92194049522455e-05
DYNLRB1	237.644981923312	2.08670093393513	0.446406766288088	4.67443840801571	2.94759076793944e-06	6.92194049522455e-05
ALMS1	452.17456230544	-1.51488576886742	0.324108436856562	-4.67400905561076	2.9537629866971e-06	6.92945664857038e-05
PARP4	1649.11128100228	-1.30416048977889	0.279104442607632	-4.67266116438101	2.97322046679297e-06	6.96809327287893e-05
BOLA1	702.144123523869	1.71078422388568	0.366244480104366	4.67115360591419	2.99512849824765e-06	7.01238970387921e-05
UBE2M	2115.72112553465	1.56578757800336	0.335411179790608	4.66826293321785	3.0375700565065e-06	7.09898196519212e-05
GPR75	26.914025109025	-4.54408048844481	0.973407493531846	-4.66822016333301	3.038202324826e-06	7.09898196519212e-05
MRPL15	1405.53218272816	1.25187529488118	0.268211802379471	4.66748772341498	3.04904961708052e-06	7.11719599806813e-05
CDK12	916.398723177527	-1.37074652635299	0.293761530249082	-4.66618799674256	3.06838983682559e-06	7.15517826049359e-05
LDHD	3333.5198502831	3.32468673033118	0.712827634818298	4.66408226608477	3.09997358395795e-06	7.21859388142248e-05
RPP25	437.016011263867	1.25535505474653	0.26916061033222	4.66396272915665	3.10177583480652e-06	7.21859388142248e-05
POLDIP2	3997.861013508	1.62760856875012	0.3491484016039	4.66165264189467	3.1368029107502e-06	7.29283221094556e-05
KITLG	1098.26218923455	-1.57667751960342	0.338425038551185	-4.65886781413473	3.17953282442844e-06	7.38481333992498e-05
ANKRD44	512.564108080735	-1.50155252737581	0.322363554384522	-4.65794754696347	3.19377556907051e-06	7.41051268608509e-05
REV3L	1214.12920129714	-1.71433999905992	0.368124880241696	-4.65695227645126	3.20924799569192e-06	7.43778254190982e-05
BCS1L	841.348609925092	1.32574393023197	0.284691021523915	4.65678166854519	3.21190746588755e-06	7.43778254190982e-05
NDUFAF1	676.663246423495	1.28368628819	0.27575217430305	4.65521728499312	3.2363921455001e-06	7.48704647231318e-05
SMC5	877.445929285181	-1.65535877393673	0.355666681622381	-4.65424190533049	3.25174862859446e-06	7.51511657781906e-05
PFDN6	749.18160858463	2.11707819319007	0.454898209859807	4.65396026474256	3.2561957956955e-06	7.51794354057656e-05
FBXO30	461.579946553673	-1.25447615793718	0.269562412763728	-4.65375029506332	3.25951505818613e-06	7.51816336714563e-05
ABHD17A	4890.54057103381	1.4602830933147	0.313804901084689	4.65347446221245	3.26388043702638e-06	7.52079327183973e-05
STOML1	752.994098916266	1.76735824515633	0.379863269938336	4.65261683616643	3.27748922574293e-06	7.54469607651525e-05
KDM5A	1255.71360056075	-1.25808060759118	0.270439143688335	-4.65199153655448	3.28744575014851e-06	7.56015260825573e-05
RPS15	36161.9152645395	1.4795871775688	0.318106052484775	4.65123868600272	3.29947173339652e-06	7.57371813579292e-05
TASOR	1424.39187723342	-1.26681210063907	0.272361506096254	-4.65121565376926	3.2998403130347e-06	7.57371813579292e-05
TOLLIP-AS1	92.0625688762365	2.41430017425925	0.519174234676767	4.65026962626982	3.31501354440999e-06	7.60106202970467e-05
ZNF688	731.888152290371	1.5900758228624	0.342024314363884	4.64901399135822	3.33525590434127e-06	7.63996389325483e-05
FNDC3A	2154.66872734885	-1.51841786755248	0.326711413193998	-4.64758134008271	3.35849676906052e-06	7.68199249651576e-05
SGK2	1139.87884691671	3.51949400852958	0.757291291637577	4.64747719588717	3.36019226658351e-06	7.68199249651576e-05
SDHB	3936.66717784965	2.09442615039609	0.450996520772369	4.64399624815112	3.4173376922704e-06	7.80498507796802e-05
ATP5F1B	41885.691065632	2.39356218890891	0.515711830876531	4.64127841480907	3.46260204616518e-06	7.90062789770312e-05
AC133134.1	23.2809836397702	2.88369854239316	0.621793254374646	4.63771281226487	3.52285811893382e-06	8.03025693796849e-05
HSPE1	943.606477843957	1.86325587053563	0.401829494465958	4.63693157470173	3.53619409254174e-06	8.0527841839825e-05
YIF1A	1791.457375895	1.54833643360506	0.333934867001023	4.63664201198948	3.54114930483283e-06	8.05620103798993e-05
PDS5B	749.149956081895	-1.3899818380531	0.300011165432767	-4.63310035827516	3.60229798189492e-06	8.18732813253485e-05
RPL27	27235.7438589202	1.54040310713534	0.33273525117989	4.62951581376791	3.66521736477552e-06	8.32222042153849e-05
AKT3	1579.37864178869	-1.20320280877596	0.259952507075205	-4.62854858494546	3.6823747768303e-06	8.35304449619705e-05
ZNF462	297.929374957339	-1.52301727531643	0.329203745019858	-4.62636679672208	3.7213601192625e-06	8.43327469592636e-05
POLR2E	6503.64882768856	1.55402176656632	0.335941931690169	4.62586423417831	3.73039607642004e-06	8.4455442821397e-05
TRAPPC8	1098.94287664755	-1.06239974790821	0.229704753587658	-4.62506644427272	3.74478336316357e-06	8.46642486706903e-05
TNPO1	2751.77424028884	-1.27463653061915	0.275600043000254	-4.62495040546119	3.74688042489611e-06	8.46642486706903e-05
IDH2	2272.49636593447	1.6498736854975	0.356839496828652	4.62357362388542	3.7718477958104e-06	8.51459039211062e-05
JMY	689.223221328318	-1.44805452528702	0.3132433249125	-4.62277855622784	3.78633858324292e-06	8.5390357275282e-05
PPP4R3B	2516.58236620473	-1.0427579404699	0.225650343262069	-4.62112277515505	3.81668809402451e-06	8.59916421879784e-05
EMC8	687.792273951626	1.39671873891262	0.302364001671725	4.61932879307846	3.84983391214569e-06	8.66547075263758e-05
VPS50	509.356473956234	-1.47986917947919	0.320422598049939	-4.61849191812789	3.86539032165139e-06	8.69019473830027e-05
NDUFB4	3973.35298638945	1.44277100404966	0.312418243027166	4.61807540452818	3.87315520317302e-06	8.69019473830027e-05
PROX1	205.140687271034	-3.19781588707123	0.692458404348625	-4.61806206262933	3.873404177345e-06	8.69019473830027e-05
YIPF2	996.904971961067	1.3992623013755	0.303005882162874	4.61793774888952	3.87572474284158e-06	8.69019473830027e-05
MFN1	1013.74353368994	-1.16821315232121	0.253022606381442	-4.6170307429372	3.89269620530728e-06	8.71986386278199e-05
POLR2H	1200.17530904418	1.02436989015616	0.222023337072825	4.6137937734904	3.95384746416611e-06	8.84834635478786e-05
MLIP	131.323491914821	2.91295913475976	0.6317920664007	4.61062949295138	4.01451479219831e-06	8.97550052150263e-05
ZNF91	470.161635357838	-1.48572605975103	0.322275843864622	-4.6101068014739	4.02462159064834e-06	8.98947805290503e-05
MRPS16	2097.14674317162	1.4233261182204	0.308794773634212	4.60929471528693	4.04037253650672e-06	9.01602365347371e-05
USP45	259.199810768844	-1.59815829092909	0.346849735564868	-4.60763877569742	4.0726738282345e-06	9.07615104966594e-05
TSC22D4	1856.60672387613	1.10917793575465	0.240740235894431	4.60736416425646	4.07805435482451e-06	9.07615104966594e-05
MECR	1165.43962078807	1.98114439706212	0.429999655916494	4.60731623805498	4.07899408210039e-06	9.07615104966594e-05
BANF1	2834.31581697164	1.29412906144968	0.280969993640396	4.60593334071821	4.10619921484003e-06	9.12797516595374e-05
ERGIC3	6003.06915561813	1.34350795274315	0.291709877597123	4.60563064853996	4.11217709781807e-06	9.13255788038281e-05
PTMS	8769.59604687296	1.22565483147692	0.266158631932358	4.60497870228162	4.12508075585879e-06	9.15249839637213e-05
PDGFRA	2686.72287021982	-1.71897913505073	0.373391330717491	-4.60369321308995	4.15063759941509e-06	9.20044849627e-05
SACS	522.736282909897	-1.73331156058342	0.376595585112278	-4.60258067036728	4.1728785126461e-06	9.24096429595388e-05
ATP5F1C	5815.40815511557	1.66941635501614	0.362754284129848	4.60205827484748	4.1833611142588e-06	9.25538878779895e-05
FAHD2A	1395.06679186026	1.57986296670113	0.343401626381618	4.60062750240282	4.21220093815362e-06	9.31036148595302e-05
DHX36	1076.83771537956	-1.36726367470738	0.297348355993924	-4.59818810881644	4.26181119480084e-06	9.41109614124628e-05
GNPTG	2318.14131836388	1.3014215630539	0.283199655490493	4.59542071405375	4.31876990308806e-06	9.52785197446645e-05
CPEB4	1006.46083436262	-1.14998305936284	0.25034650150671	-4.59356552794497	4.35736107675526e-06	9.59729497551014e-05
PPP1R9A	210.995061082452	-2.05420185876632	0.447196357114951	-4.59351205814562	4.35847822765352e-06	9.59729497551014e-05
THAP11	775.623805339255	1.21577467525269	0.264749612575166	4.59216791075571	4.38665198792188e-06	9.65022053833493e-05
AKR1B1	2009.95728606833	1.15144868853239	0.250804426675155	4.59102219126203	4.41080431092149e-06	9.69401926146433e-05
RDX	2549.27627002022	-1.09998880381382	0.239605667652189	-4.59082965187018	4.41487561888379e-06	9.69401926146433e-05
MPV17L2	355.595905759401	1.9502014408405	0.424896611941808	4.58982582122257	4.43616032970048e-06	9.73159197820184e-05
ZNF708	159.848366857466	-1.73037985250539	0.377111374211691	-4.5885114341156	4.46417859925238e-06	9.78385157480886e-05
PPP1R35	337.782628704362	1.39107039662802	0.303182846955646	4.58822262075904	4.47035779831285e-06	9.78819469472838e-05
WDR44	567.166007434029	-1.14445957300024	0.249581201770479	-4.58551992250088	4.52858088194338e-06	9.90637688424369e-05
ANKRD50	648.351473165287	-1.82147668066717	0.397255095960408	-4.58515623635627	4.53647085437681e-06	9.91433588127579e-05
MET	1964.51115265476	-1.48724485427368	0.324413993796849	-4.58440413395054	4.55282910209275e-06	9.94076983442892e-05
DNAJC21	1145.71390770579	-1.1302174969458	0.246546801702486	-4.58419046258673	4.55748675780953e-06	9.94163084240976e-05
ARHGAP6	578.12362877132	-1.54567191913519	0.337293004482072	-4.58257923703054	4.592755889789e-06	0.000100080672035722
EGFL7	5588.81738876131	1.66252564275394	0.362806139571317	4.58240768670106	4.59652642695906e-06	0.000100080672035722
UBE4A	759.120486118307	-1.36051819519506	0.296932068176605	-4.58191735082609	4.6073199697746e-06	0.000100195258955136
ADCK5	408.232330119557	2.08229092894389	0.454480228079544	4.58169750913663	4.61216712507978e-06	0.000100195258955136
ETHE1	441.270516466927	1.50154186946151	0.32774249379957	4.58146837187298	4.61722443182746e-06	0.000100195258955136
PIBF1	374.426258267478	-1.48307060372844	0.323716362685027	-4.58138906364597	4.6189760871723e-06	0.000100195258955136
FAM91A1	1238.1863134857	-1.35652517355218	0.29635103936942	-4.5774267451149	4.70730550711718e-06	0.000102016409963258
CSNK2B	307.494391606584	1.82263696904507	0.39820051127877	4.57718389961857	4.71277139946158e-06	0.000102040033671351
ZNF407	328.109739892825	-1.52379619650666	0.332944068121954	-4.57673327866142	4.722929948981e-06	0.00010216512382216
RPS2P5	11238.579998072	2.14818658727099	0.469497706521447	4.57549964021574	4.75084783148277e-06	0.000102673791086512
CILK1	760.368909801046	-1.71731783681308	0.375466930908739	-4.57381914475575	4.78913274586138e-06	0.000103405357871057
MON2	1436.9891202024	-1.32095057611542	0.288837294506872	-4.57333800460449	4.80014834345505e-06	0.000103547325828888
PAWR	1166.64944429614	-1.63523614186481	0.357584065302184	-4.57301177691718	4.80763105542281e-06	0.000103612891480041
MEF2A	1576.91444096809	-1.26755025107596	0.277203276185233	-4.57263806012507	4.81621675899524e-06	0.000103702085506011
FAM50A	2443.62345988279	1.44171706448477	0.315325916377855	4.57214897223089	4.8274751656455e-06	0.000103848610136243
EMG1	926.28645816804	1.26107629699016	0.275950177567713	4.56994196599389	4.87859291875722e-06	0.000104851528361751
AP001269.4	24.446955271406	4.13140195854476	0.904366792302205	4.56828135852671	4.91739656732974e-06	0.000105509925970889
ELP6	722.750890394159	1.29253009390561	0.282938069199989	4.56824384770935	4.91827649257498e-06	0.000105509925970889
CFAP74	21.8990534643936	3.64358217409996	0.797681705855736	4.56771434941109	4.93071351354982e-06	0.00010567951141771
SPR	1413.85832164837	1.56038930268828	0.341750033502119	4.56587900430624	4.97405622602529e-06	0.000106510575881252
SMC2	493.548665458209	-1.50073230994577	0.32888335990676	-4.56311413983133	5.04003959097835e-06	0.000107824480020206
THRSP	12503.7193497236	3.19567493386411	0.700536778103618	4.56175183623468	5.07285835548426e-06	0.000108427116399209
CENPF	31.6669667063386	-3.14580527801536	0.689836033405183	-4.56022174209568	5.10996329694864e-06	0.000109120177766983
LIN7B	160.649676866677	2.01626903764741	0.44230069903255	4.5585933778934	5.14973671084471e-06	0.000109868902433841
CISH	1853.49822918395	2.5798370615313	0.566195224558917	4.55644440226614	5.20268019823967e-06	0.000110896983128657
IQGAP2	480.39626724964	-2.18001729286241	0.478475544178129	-4.55617286899583	5.20940682954888e-06	0.000110938956948174
GPX1P1	361.952298786272	2.08244668783848	0.457372066558854	4.55306924077427	5.28688625896509e-06	0.000112486223241612
RPL26P19	507.902924277164	1.94485546917321	0.427214146471383	4.552413550059	5.30339560059534e-06	0.000112734623528061
RPL7P23	100.503953465152	2.10427521179209	0.462273606140315	4.55201245288786	5.31351896614886e-06	0.00011284694787944
TRAPPC3	1685.23585036041	1.25651716821076	0.276069880222612	4.55144605850357	5.32784581342377e-06	0.000113048258892838
MCC	1190.61345882184	-1.32692120291532	0.291614905705454	-4.55025163993358	5.35817975493336e-06	0.000113588539732083
DCAF16	772.486173966951	-1.26667562751968	0.27846251691656	-4.54881914286235	5.39477813122674e-06	0.000114260518839306
BDH1	1300.61219897955	3.43960627757931	0.756480499514909	4.54685385781252	5.44537811493477e-06	0.000115227561036446
NCAPH2	1447.23838785924	1.29666507897935	0.285218949564647	4.54620943299369	5.46206874404151e-06	0.000115475957427293
TRPT1	870.74040954932	1.79486095778126	0.394842726742611	4.54576173300335	5.47369301194941e-06	0.000115616890711638
POSTN	3799.26124427464	-1.57562259354107	0.346682880674284	-4.54485260557586	5.4973708910357e-06	0.000116011938287838
EIF5A	5985.21854723853	1.67862755421522	0.369467839065264	4.54336582708273	5.53630491125695e-06	0.000116727933296203
TET2	539.512414949282	-1.33768856804567	0.294513226990547	-4.54203222624228	5.57145215214023e-06	0.000117362866066629
FLAD1	1470.29717453902	1.82457836441535	0.401947293197011	4.5393473106959	5.64286248556433e-06	0.00011870861304513
PCLO	117.738129257467	-2.22195695062699	0.489498903223936	-4.53924806775407	5.64551875582356e-06	0.00011870861304513
EOLA1	411.026192136366	1.23348832899592	0.27176474960232	4.53880913842179	5.6572812049483e-06	0.000118848775151522
RGPD8	118.556893348346	-1.7898969600018	0.394515648089989	-4.53694794786322	5.70741862142558e-06	0.000119794144764197
WWP1	1981.72226217755	-1.20782763949492	0.266245818156633	-4.53651309101257	5.71919409756542e-06	0.000119933351763604
NUDT14	641.145925635613	1.70661474608266	0.376267189530082	4.53564592813432	5.74274543722107e-06	0.000120222763329691
IDH3B	3371.823677921	1.69667559088	0.374090519811115	4.53546802452165	5.74758859678958e-06	0.000120222763329691
GOLGA4	2040.9949690228	-1.78561681003479	0.393703455253097	-4.53543596381923	5.748461817085e-06	0.000120222763329691
AASS	1361.46042354289	-1.69831296251366	0.374495048117911	-4.53494103873689	5.76195794950904e-06	0.000120397040703048
PEAK1	1821.06036647198	-1.65106121385066	0.364119498866589	-4.53439384320256	5.77691474845791e-06	0.000120601499569642
NMB	2283.17196762872	2.34469496541298	0.517153923881485	4.53384351764159	5.79199457863744e-06	0.000120703355561165
GK5	470.170656687807	-1.37735122380151	0.303793656790732	-4.53383799501217	5.79214609858671e-06	0.000120703355561165
COX14	2019.22390503242	1.81659110814247	0.400703527215463	4.53350416145866	5.80131227122285e-06	0.000120786429332719
RELA-DT	145.13022575557	1.74825858697249	0.385828647944623	4.53117879215492	5.86554692501867e-06	0.000122014887372445
UROS	1689.10375312595	1.54721036754736	0.341565169465726	4.52976622284846	5.9048986774122e-06	0.000122724003795522
NLE1	730.400496354922	1.36685310332902	0.301765782863208	4.52951653550668	5.91188076509728e-06	0.000122759703972666
COL4A6	173.506975153209	-1.87434083120397	0.413895694681436	-4.52853425461841	5.93942536486268e-06	0.000123146102847384
GYPC	5962.49335514556	1.41750107288843	0.313019422139285	4.52847642232783	5.94105088997416e-06	0.000123146102847384
SNU13	3260.39812432561	1.20964504101129	0.267165495176419	4.52769935807958	5.9629336142762e-06	0.000123489919139704
MPND	238.991740865108	1.63889914220455	0.362003625281714	4.52730035763909	5.97419972417229e-06	0.000123613454629968
CYBA	5200.10226959792	1.8796016365739	0.415229048175902	4.52666219964855	5.99226100371973e-06	0.000123877246760408
GPR137	787.148683801607	1.35956045676774	0.300372211208112	4.52625244958421	6.00388537052393e-06	0.000124007619978076
RITA1	402.705581053225	1.3132073239381	0.290192229050729	4.52530148113835	6.03094700363487e-06	0.000124387494929496
MRPL2	85.6309326680125	2.13292368132101	0.47134024461896	4.52523141333986	6.03294552790686e-06	0.000124387494929496
RPS18P12	33.1940092610968	2.55007527893847	0.563569750563429	4.52486187626117	6.04349622098103e-06	0.000124494954396693
TST	3976.36750960198	1.87671442661927	0.414824190111652	4.52412002808743	6.06473013856564e-06	0.000124770865304634
FAM20B	2231.66747807411	-1.11546912587417	0.246565899836024	-4.52402025834066	6.06759128845383e-06	0.000124770865304634
MOB2	1522.27344219984	1.55674660842518	0.34420587315234	4.52271948229131	6.10501274082842e-06	0.000125429772778306
ERCC6	402.272533199275	-1.40375139948316	0.310445780750893	-4.52172806500326	6.13368259853972e-06	0.000125907873693088
MGST2	1745.6228962379	1.46219714362451	0.323431168488205	4.52089126245678	6.15798152309423e-06	0.000126295489126679
CUTA	3256.49585096758	1.20919176257803	0.267576773056982	4.51904606204561	6.21188804676489e-06	0.000127289118947724
NELFB	2489.25251504295	1.11755510727274	0.247316975776182	4.51871572408403	6.22158622452607e-06	0.000127375916742514
ZNF654	403.370491604	-1.25650975945487	0.278086496375899	-4.51841342830398	6.23047382435767e-06	0.000127445981675611
UBB	6875.17914252937	1.11023335010854	0.24575934242625	4.51756315405064	6.25553736835433e-06	0.000127846516996192
APAF1	389.392100567665	-1.5200931577917	0.336558986780585	-4.5165727777244	6.28485233561298e-06	0.00012833316253429
EFR3A	1722.30518899594	-1.30731228590984	0.289648894097004	-4.51343786409218	6.37851430622331e-06	0.000130055249758732
SCAPER	450.968482409698	-1.37738597881066	0.305178571152562	-4.51337711428662	6.38034245567948e-06	0.000130055249758732
ENPP4	989.940835768946	-1.48115002891926	0.328303023420271	-4.5115333190922	6.43606707008678e-06	0.000131076548478038
MPV17	1767.68098259316	1.2034810901967	0.266893068449224	4.50922572545439	6.50646522442375e-06	0.000132394644474989
DESI1	1462.39382919979	1.46363681897852	0.324627500928154	4.50866551599535	6.52366643255589e-06	0.000132628925493261
ZSCAN29	455.491091859385	-1.21449554936198	0.269396106989403	-4.50821492164231	6.53753347506584e-06	0.000132795072391168
PCCB	1944.5877466165	2.18961120478877	0.485751988456432	4.50767316824923	6.55424327400264e-06	0.000133018623939484
EHBP1	1649.23262397935	-1.24947362404065	0.277267009597385	-4.50639124306565	6.59394576272618e-06	0.000133708018470445
SPSB2	336.63960944262	1.97715343835946	0.438783216159075	4.50599149089301	6.60637347107103e-06	0.000133776904108848
HECTD1	3354.82208141167	-1.26931302054338	0.281702555291588	-4.50586264377164	6.61038391189937e-06	0.000133776904108848
NARF	1480.93601671439	1.32194566798895	0.29339219835584	4.50572876646715	6.61455338725941e-06	0.000133776904108848
NEXN	741.38416773481	-1.82034887137765	0.404033788402374	-4.5054372273558	6.62364178924143e-06	0.000133844629881561
CEP192	452.011818644433	-1.22938430541397	0.27290821063051	-4.50475382390907	6.64499296561182e-06	0.000134159819017404
ZNF397	852.048458184515	-1.2612743885118	0.280093407294256	-4.50304918168514	6.69853742986184e-06	0.000135103061998472
RPS6KA3	2319.71201833819	-1.37775573197255	0.305970881194571	-4.5028982058473	6.70329957254737e-06	0.000135103061998472
PRKAA1	1950.67145847945	-1.0574198629526	0.23485432528213	-4.50245002591426	6.71745533495912e-06	0.000135271451602687
RPL35P1	73.5621849428017	2.14536728660558	0.476659683672953	4.50083646696155	6.76865677232011e-06	0.000136184907052401
CLIP1	1951.60695713521	-1.33567759151569	0.296828294077139	-4.49983245589308	6.80070423226082e-06	0.000136711743096629
PEX11G	194.603599425035	1.89114399902652	0.420305523820888	4.4994507372509	6.81292651320315e-06	0.000136839477486119
AC244669.1	276.5543147436	1.82134618158392	0.405018344594629	4.49694737507964	6.89360416036013e-06	0.000138241974507288
RHOC	4619.39055106963	1.38044789770928	0.306976557954987	4.49691633428145	6.89461024709361e-06	0.000138241974507288
CCDC18-AS1	326.397850691531	-1.43172785021871	0.318524221113103	-4.4948790557134	6.96095000392429e-06	0.000139452227784803
ZNF587	283.031717319522	-1.69876958849093	0.377964610325292	-4.49452023306865	6.97269737906504e-06	0.000139567665392633
C1orf50	55.1419507904456	-2.46705832364827	0.548990927023054	-4.49380527475396	6.99616071771984e-06	0.00013991721421656
SRSF11	3870.68896390408	-1.20890068166169	0.269033607260182	-4.49349318835311	7.00642635746403e-06	0.000140002447497604
MPHOSPH8	1617.05867381498	-1.09248815982643	0.243184135032368	-4.49243187546351	7.04144465340427e-06	0.000140581719069122
ANGPTL1	1208.8602653052	-1.79864014139666	0.400394617677997	-4.49216863060619	7.05015636094585e-06	0.000140635240531135
MIR17HG	70.6114902516933	-2.71071080535934	0.60350573353596	-4.49160737790707	7.06876463837533e-06	0.000140885916754081
FAM160B1	1342.20851422427	-1.485175184666	0.330840200359308	-4.48910133367418	7.15242695083028e-06	0.00014243163455714
COL4A5	614.231066883223	-1.56610407829372	0.348974092352117	-4.48773737826221	7.19835864582978e-06	0.000143223997663912
UBXN4	3505.37773251404	-1.18217016023434	0.263479415092872	-4.48676478129286	7.23128335241577e-06	0.000143661195598135
N4BP2	276.372613814767	-1.79929677515254	0.401026810091205	-4.48672440314732	7.23265335701404e-06	0.000143661195598135
CIAO3	685.776879148417	1.45514737368382	0.324357586387708	4.48624430181964	7.24896192101185e-06	0.000143862589817936
AC073957.3	36.5804941793972	-3.08959090843022	0.688849266823485	-4.4851479956963	7.28633429068319e-06	0.000144481317452756
FAM98C	648.139631213009	1.43872191906251	0.320841855182131	4.48420895162133	7.31849213907444e-06	0.000144974185878256
ROCK2	2985.20520324854	-1.98854949465882	0.443470813355718	-4.48405945728779	7.32362412473031e-06	0.000144974185878256
GPANK1	737.154359618446	1.54542069288322	0.344693810803367	4.48345936145867	7.34425944843172e-06	0.000145259360541119
WASHC4	1605.10102938573	-1.38353952852481	0.308671866019072	-4.48223398642792	7.3865688869376e-06	0.000145972372774998
PNPLA4	979.488130886053	1.55861223873941	0.347747024011573	4.48202897830562	7.3936700760206e-06	0.000145988986031096
ZMAT1	463.177508148815	-1.50734213247068	0.336351761983815	-4.48144562579461	7.41391231031565e-06	0.000146264823320009
PWWP2B	1113.54048966006	1.70850983977686	0.381532546505708	4.47801860004964	7.53390386825334e-06	0.000148488928970318
EIF2AK2	1650.44257502854	-1.31063169128856	0.29269131109565	-4.47786333793916	7.53938384582774e-06	0.000148488928970318
CAPG	1952.71317721366	1.66703195300687	0.372378082558711	4.4767187734365	7.57989903171058e-06	0.000149160899173383
USF3	650.007784905608	-1.47590536572713	0.329716776498026	-4.47628228506584	7.59540457072668e-06	0.000149298567663013
PHIP	1463.25852376818	-1.46172392017956	0.326557456146656	-4.47616152277689	7.59969980771028e-06	0.000149298567663013
ABCA1	2661.15696443581	-1.88053791645898	0.420222417462238	-4.47510137087811	7.63750679260894e-06	0.000149915000754922
FGF2	1656.30633013711	-1.80105416001507	0.402610243514915	-4.47344345809808	7.69699178272766e-06	0.000150955552044934
AC091982.3	181.562379518207	1.97022345515334	0.440452644164339	4.47317885647252	7.70652643740392e-06	0.000151015537809934
QTRT1	1218.8651211116	1.17573426078524	0.262886429768305	4.47240377459375	7.73452076768562e-06	0.000151433118515891
DYNLL1	5252.75510331827	1.31914478369909	0.294963562866377	4.47222962348295	7.74082410356114e-06	0.000151433118515891
FUZ	662.842672947193	1.44005306171677	0.322116542466386	4.47059642044633	7.80017678199622e-06	0.000152466322195616
ABCB1	458.897313209405	-1.94073178022137	0.434182296722384	-4.46985470128984	7.82727523807966e-06	0.000152867865390938
SHMT2	1792.56776692881	1.40760571039391	0.314926822754355	4.46962789032375	7.83557965276658e-06	0.00015290199324089
PATJ	551.454395998534	-1.31017262469022	0.293142801463861	-4.46940064073769	7.84390857441491e-06	0.000152936541845135
PYCR3	374.81820235638	1.33884797076142	0.299643804484065	4.46813166408257	7.89057363922871e-06	0.000153717866911591
NXPH4	362.219340707775	3.12048921048829	0.698660088486028	4.46639111338145	7.95501212105948e-06	0.000154843846119354
TIMM50	1952.80999615111	1.63215698143951	0.365512299560904	4.46539551035697	7.99209709159183e-06	0.000155367523914134
FRMPD4	22.4143017635973	-3.82295846010329	0.856146010441955	-4.46531130610516	7.99524116372748e-06	0.000155367523914134
PYM1	760.826663646005	1.14216910664358	0.255957862953083	4.46233256312561	8.10722723084639e-06	0.0001574125160667
SLC37A4	383.120241276956	1.48146714364921	0.332144117774831	4.46031425627576	8.18395610533724e-06	0.000158705259783871
MPP5	695.274451825772	-1.31065255189105	0.29385355364262	-4.46022358975806	8.18741916548725e-06	0.000158705259783871
SLC41A2	436.414512132016	-1.6380677915147	0.367388206734153	-4.45868365257578	8.24645233001902e-06	0.00015971679558448
WSB1	4328.10734593	-1.28896915179661	0.2891331374446	-4.45804712385686	8.27097217563079e-06	0.000160004667333835
CCNT2	989.148397482841	-1.19534425551632	0.268138151569507	-4.45794173085607	8.27503875829176e-06	0.000160004667333835
BRI3	5722.95043567003	1.31130690483084	0.294286704594371	4.45588225481771	8.3548881201833e-06	0.000161414777195157
DDO	157.557155940188	1.67153627570159	0.375217809016444	4.45484258885039	8.39547692867286e-06	0.000162064674254737
XPO4	708.192472668599	-1.19542175570531	0.268462637144224	-4.45284218475102	8.47410396018205e-06	0.000163447171420583
TIMM23	1367.33876647742	1.19971023096199	0.269466165383481	4.45217390930943	8.50052738045562e-06	0.000163821320648632
ZNF292	797.16307579931	-1.67010114092624	0.375234093228503	-4.45082462138965	8.55411803859257e-06	0.000164717983932238
BRWD3	360.905512400094	-1.54921817420722	0.348109922505745	-4.45037062734589	8.57222214089845e-06	0.000164930402725752
HDHD3	896.66240824685	1.64204845855142	0.369098421972652	4.44880920859935	8.63476741979555e-06	0.00016592807654554
KPNA5	473.833825559136	-1.70584930503678	0.383447117119212	-4.44872116356646	8.63830717124602e-06	0.00016592807654554
MALSU1	871.072083241301	1.22452590166377	0.275403502732435	4.4462974853789	8.73629472859851e-06	0.000167672145494806
UHMK1	2559.72350251582	-1.40574203244481	0.316185209474428	-4.44594494088283	8.7506360351998e-06	0.000167809277717783
EGFR	2638.49304942983	-1.67933903065768	0.377775532333659	-4.44533562108637	8.77547587256821e-06	0.000168147347471174
ARFRP1	1734.11825836888	1.3101053357969	0.294785670705247	4.44426397206687	8.81932680965491e-06	0.000168848835693221
MS4A4E	77.6166210535062	-2.67045076255433	0.601090253490028	-4.44267852797356	8.88458603016824e-06	0.000169958705198928
RLIM	1346.54385794511	-1.56015718622288	0.351303051315716	-4.44105788543456	8.95177085303647e-06	0.000171029986391945
ASCL2	49.1147343388856	2.5621545382666	0.576935253486748	4.44097413493463	8.95525594513338e-06	0.000171029986391945
HEIH	284.517007350095	2.01310060456412	0.453515800577153	4.43887644488287	9.0429707861809e-06	0.000172563859053153
THSD7A	358.976329435519	-1.41937255657763	0.319781551391564	-4.43856923703408	9.05588538445698e-06	0.000172669003499716
SOS1	1613.01182047189	-1.4504555090504	0.32698849054121	-4.43579988595228	9.17310330688778e-06	0.000174761107854016
GEN1	108.404574577022	-2.21091643401929	0.498557370204222	-4.434627920782	9.22314422645454e-06	0.000175477986439033
SAC3D1	539.459435066325	1.76062098315919	0.397022134628894	4.43456631153547	9.22578203929218e-06	0.000175477986439033
HEATR1	754.525303285734	-1.64596625564509	0.371213624598232	-4.43401358833889	9.24947926094381e-06	0.00017578533568537
GXYLT1	568.781121557386	-1.66577143577366	0.375786920606422	-4.43275522491718	9.30364690693126e-06	0.000176670799855643
CHMP6	493.026545884799	1.17810832472661	0.266004074499814	4.42891082379805	9.47101706407393e-06	0.000179702723284898
OFD1	497.829695279553	-1.17196469662502	0.26466486123435	-4.42810840532128	9.50631222907656e-06	0.000180079362201329
RUVBL2	1672.18135497605	1.62983384628819	0.368113114395992	4.42753540297649	9.53159316478259e-06	0.000180411705364907
C16orf91	283.667249019854	1.7163135367275	0.387690729666846	4.42701722118138	9.55451070347507e-06	0.000180698811917547
C16orf89	793.61392126586	1.39084567526195	0.314239914334268	4.42606305506583	9.59684822032369e-06	0.000181352434075955
MTCO1P12	7489.47290027112	2.39304375046718	0.540790717046132	4.42508289258051	9.64052580160363e-06	0.000181852884472988
ATRAID	3592.14380065049	1.29915160324051	0.293590995553704	4.42503899273322	9.64248648404309e-06	0.000181852884472988
TTC3P1	152.722451192729	-2.02469601118591	0.457564202477189	-4.42494408483987	9.64672662177133e-06	0.000181852884472988
ZNF771	476.272904504171	1.67286954830993	0.378177266425635	4.42350637340302	9.71117657059738e-06	0.000182919972899645
PHAX	863.131985275866	-1.00535315513251	0.227318288576057	-4.42266727164866	9.74898181866609e-06	0.000183464173947328
MRE11	567.841812408547	-1.20731922335791	0.272993736844677	-4.42251619876842	9.75580323747529e-06	0.000183464173947328
MYO1B	1994.33560523685	-1.20405682763554	0.272279752365144	-4.42213134534083	9.7732011951214e-06	0.000183643254366669
PSMA7	6023.94704449968	1.25710008322384	0.284399779529175	4.42018656028839	9.86157276791161e-06	0.000185154601751152
CMAHP	1061.87362483105	-1.84289353547484	0.41698321920212	-4.41958680975493	9.88897923035331e-06	0.000185519796196789
MARCHF7	1905.74417775617	-1.11396241538173	0.252066742941488	-4.41931530666191	9.90140986158218e-06	0.000185603678908549
CFAP410	313.917002713531	1.61891056079758	0.366441918666312	4.41791857953835	9.96559454441209e-06	0.00018665678649088
MRPS18A	646.930645574546	1.53741932747743	0.348032015741704	4.41746522716014	9.98651302293898e-06	0.000186898472858679
ZNF787	1485.02982230565	1.56968080650146	0.355364420364429	4.41710175962957	1.00033143397725e-05	0.00018706278034415
USO1	2355.03335442345	-1.20593051877351	0.273072956507682	-4.41614773647343	1.00475426678025e-05	0.000187739300857763
NIN	1076.17656004874	-1.65777054435441	0.375494248635017	-4.41490262602071	1.01055467464773e-05	0.000188671933211452
FBXW5	6397.67375952415	1.78962366919568	0.405618546413145	4.41208540640263	1.0237971031488e-05	0.000190991397186614
CPED1	2915.5037398294	-1.02706593261924	0.232880402397811	-4.41027206258767	1.03240827385711e-05	0.000192443873206026
ZSCAN16-AS1	461.063250714972	1.74776879193697	0.396383591339437	4.40928643395912	1.03711777840011e-05	0.000193167328071184
HMOX2	1869.06983258376	1.46972927030371	0.333421960104636	4.40801580628484	1.04321933557489e-05	0.000194148696618283
MED23	805.016210822214	-1.16565466087324	0.264453615667048	-4.40778492641531	1.04433169524111e-05	0.00019420072409352
WRN	384.155296579093	-1.47487028634611	0.334681251826285	-4.40679087429624	1.04913390372331e-05	0.000194938274907759
TOPBP1	661.151212935148	-1.3423163152976	0.30462065362766	-4.40651774366661	1.05045707054242e-05	0.000195028729522123
LARP4	1136.41016565018	-1.5443876080838	0.35063724969554	-4.40451666052252	1.06019993221553e-05	0.000196541600676439
ANKRD35	414.864012384549	1.91528644867578	0.434847844273374	4.40449797302364	1.06029132317406e-05	0.000196541600676439
OAF	6143.41216649713	1.52329463134621	0.345985316075964	4.4027724893728	1.06876226889405e-05	0.000197954466627009
CD109	1076.4294458257	-1.42270642019246	0.32328195812898	-4.40082220618339	1.0784146213794e-05	0.000199553018046278
AP001324.1	673.474039766934	1.7381636486684	0.394975839413006	4.40068347282096	1.07910440308914e-05	0.000199553018046278
PPIP5K2	992.35401172323	-1.4028781885936	0.318820497176951	-4.40021328934501	1.08144528798406e-05	0.00019982743795959
CERS4	1051.46929245589	1.41205314231561	0.320964659682081	4.39940379640011	1.08548684406079e-05	0.0002003620452724
ALG10B	286.802599526717	-1.41318852687763	0.321231057649368	-4.39928983585442	1.08605697167252e-05	0.0002003620452724
CHD1	1170.71559739901	-1.82254664782783	0.414311256390226	-4.39897931740295	1.08761190041541e-05	0.000200490291745351
NTHL1	517.754934489778	1.34598891932168	0.306011630862488	4.39848941534687	1.09006941987006e-05	0.000200784587693128
CENPC	755.107450925081	-1.5174288357471	0.345030201135202	-4.39795945617088	1.09273384928506e-05	0.00020111650064308
PURA	1135.78508097555	-1.1483930681498	0.261132215094743	-4.39774566969128	1.09381044402754e-05	0.000201155881264023
RNF6	860.195856534961	-1.22543447457107	0.278664930650078	-4.39751952896382	1.09495035495599e-05	0.000201206834729857
RPS20	60346.7521047102	1.45159499996342	0.330130332137941	4.39703613588857	1.09739080627054e-05	0.000201496505601753
GIPC1	2801.52156962496	1.24798368124442	0.283843380169032	4.39673343976256	1.09892163677646e-05	0.000201572458582165
FRAT2	670.174014527383	1.79334656245674	0.407893630492884	4.39660349755824	1.09957942108762e-05	0.000201572458582165
FEM1B	1735.66232673683	-1.19582401415822	0.271998135471992	-4.39644195385066	1.10039770048071e-05	0.000201572458582165
RPL19	48159.9323218819	1.39267848810106	0.31684985194784	4.3953894235378	1.10574341210577e-05	0.000202392705077664
RPS6KB1	883.06459272899	-1.1055875020123	0.251573339721145	-4.39469263014032	1.109295996511e-05	0.000202883712491294
TPP2	1109.4923826522	-1.31563012761528	0.299464075851743	-4.39328197839202	1.11652156016713e-05	0.00020404519013744
TMEM126A	864.399376569966	1.1874044827375	0.270412418611277	4.39108709886737	1.12785346781184e-05	0.000205954698636683
CEP112	501.891917090272	-1.41766390364387	0.322888453040382	-4.39056860130755	1.1305463976363e-05	0.000206284909596876
ITSN2	1326.29269156613	-1.40507952205601	0.320049892220428	-4.39018901805562	1.13252173626705e-05	0.000206483771446532
AC126474.2	102.569574994567	-1.74089542591981	0.396651104206607	-4.38898419154031	1.13881346280655e-05	0.00020746868077489
VPS37D	106.37508497879	2.26681353642118	0.516507448787037	4.38873348631186	1.14012685833145e-05	0.000207545809597433
ISCU	6352.22924512646	1.25324644930165	0.285601815563877	4.38808992452416	1.14350497562622e-05	0.000207998381642963
C3orf18	558.096276302795	1.77608319208315	0.404771078474109	4.38787079051833	1.14465740994298e-05	0.000208045722076854
MTCH1	8625.8832906021	1.24826897186389	0.284496956011854	4.3876355985049	1.14589552744977e-05	0.000208108549880071
GABPA	1605.68811583328	-1.3794631936693	0.314463196730147	-4.38672381383017	1.15070751609411e-05	0.00020881983321244
HEATR5A	740.278551707365	-1.40102163498755	0.319553004103807	-4.38431689577366	1.1635029865371e-05	0.000210977652745401
LIMD2	730.434363873668	1.81678041816437	0.414410899740188	4.38400732052025	1.16515855001106e-05	0.000211113692522983
MTX1	447.978341341301	1.68863729294941	0.3853034372741	4.38261673681395	1.17262296455467e-05	0.000212301202720888
EXOC8	437.482989201655	-1.33021372907276	0.303537917469407	-4.38236428635585	1.17398296137741e-05	0.000212382534339487
PRPF31	1002.45504270312	1.33146865222213	0.303859683666256	4.38185361136802	1.17673866543843e-05	0.000212716038289603
ZDHHC20	1176.6039383161	-1.41407726795909	0.322728799697281	-4.38162714107167	1.17796271944281e-05	0.000212772367580843
KIF20B	115.709248973937	-1.92144651681856	0.438584193096942	-4.3810209010288	1.18124538263326e-05	0.000213200163139513
TSSC4	1175.91457554999	1.45798855419192	0.332829879105204	4.38058193005883	1.18362776681058e-05	0.000213464933443588
ATP2B1	1937.03249421659	-2.3185406623327	0.52935629732899	-4.37992458771441	1.18720387392208e-05	0.000213817424467714
AL353625.1	23.5255462343404	-5.39662748605824	1.23213890447688	-4.37988563338923	1.18741611855436e-05	0.000213817424467714
YBX1	26382.3116591638	1.29278970214364	0.295240029735551	4.37877513866125	1.19348196047075e-05	0.000214743872193036
AK1	320.692463624484	1.6915309649022	0.38645169469917	4.37708253865716	1.20278435304698e-05	0.000216250796674654
H1-2	1888.33833077704	2.19404802776054	0.50131635533761	4.37657380294917	1.20559382136486e-05	0.000216588923886034
C11orf68	1307.54481127441	1.14649416075816	0.262021987482095	4.37556470651725	1.21118505042067e-05	0.000217425898312238
RESF1	1187.08003841408	-1.55418407770703	0.355267546532926	-4.37468632548734	1.21607214636428e-05	0.000218135279854375
IFI27	6867.88963347629	1.24056983536923	0.283629786630864	4.37390532956893	1.22043321542437e-05	0.000218749286321913
EXOC3-AS1	136.459298741052	1.58626472586765	0.362861998619651	4.37153720120017	1.23374823433493e-05	0.000220966014412106
LSM2	906.348504894048	1.39836390750517	0.319928726666248	4.37086072912718	1.23757714425768e-05	0.000221481668664197
AL161909.1	20.3635626406534	2.86356302437301	0.655281803473585	4.36997183378746	1.24262563680444e-05	0.00022221462595585
SLIT3	4493.75899077662	-1.45153622693416	0.33219705848594	-4.3695035517468	1.24529314829621e-05	0.00022252100325762
ZNF37BP	390.03477014709	-1.64885483246664	0.377390149103866	-4.36909875994891	1.24760339777287e-05	0.00022276312123021
AL645728.2	52.146888163395	2.4470618705674	0.560165375872622	4.36846327168184	1.25123854271248e-05	0.000223241251549445
CCR10	79.3615219267714	1.89704050253441	0.434285193952383	4.36819060136416	1.25280137886181e-05	0.000223349199951671
ANKRD39	144.793411491245	1.56293848815821	0.357922658742128	4.36669333439505	1.26141635891707e-05	0.000224713277873088
B3GAT3	1027.55759618015	1.30217660512391	0.298295595734296	4.36538998143242	1.2689615895358e-05	0.000225884849667064
LRCH2	218.786271747645	-1.48814314911978	0.340963513488712	-4.3645231534988	1.27400356002576e-05	0.000226609374647146
PRKAG2-AS1	459.832588029163	2.20366875597906	0.50493778078078	4.36423820885724	1.27566513253807e-05	0.0002267319758053
PDRG1	572.096043472251	1.30645461685484	0.299443604737973	4.36294045417348	1.2832588029224e-05	0.000227907936217421
AC107983.1	21.6704412326328	3.08322000456236	0.706722727857843	4.36270107501418	1.28466420733552e-05	0.000227983901452488
RBX1	1978.57218781885	1.28712491295013	0.295079786043343	4.36195555855888	1.28905057856454e-05	0.00022858836837678
DOCK7	808.940554445888	-1.36088686778571	0.31202302674043	-4.36149498965609	1.29176754989859e-05	0.000228757470753767
TNRC6B	633.179123839988	-1.26490346374159	0.290018266774042	-4.36146135831886	1.29196616056739e-05	0.000228757470753767
TMEM88	848.606802670486	1.55233111951803	0.356131854437752	4.35886624623565	1.30737982909814e-05	0.000231311003298479
ANKRD9	2031.41887879951	2.09956033667488	0.48176805265233	4.35803147410034	1.31237514132625e-05	0.000232018771194745
AC239859.5	55.9478292921163	1.94802843862942	0.447110317208978	4.35693018848168	1.31899314434327e-05	0.000233012129795006
AC090607.2	11.0785587882474	-6.22207815407257	1.42851268034778	-4.35563382787598	1.32682421867816e-05	0.000234218122296412
AL596087.2	11.7186095461351	5.10463424531047	1.17220515419656	4.35472769168059	1.33232433556225e-05	0.000235011128449138
RPS20P14	1220.46104373921	1.57999709690799	0.363189916057868	4.35033305455606	1.35930912059864e-05	0.000239589791256536
AL356019.2	20.9939917560241	-4.61985716705607	1.06219366822429	-4.34935483543153	1.36538630850533e-05	0.000240403859501243
MLST8	1219.24179621734	1.58205539017326	0.363752945230241	4.34925795355933	1.36598959577661e-05	0.000240403859501243
DANCR	798.191960484509	1.85476619691643	0.426503795868568	4.34876832254032	1.36904243930238e-05	0.000240759431689986
VPS13B	910.028825163946	-1.31352872389596	0.302194801020212	-4.34662912618441	1.3824567976373e-05	0.0002429352680038
SLC39A4	236.787061408335	1.54790117434357	0.356189678400663	4.3457215865823	1.38818554294015e-05	0.000243758273161306
ZNF268	449.542514161235	-1.33949641933456	0.308327755759174	-4.34439129891634	1.39662377566924e-05	0.000245055453911444
BCLAF1	3106.96863642579	-1.35271276275655	0.311388727236876	-4.34412887955166	1.39829411178959e-05	0.000245164063103921
POLR3K	284.444388464059	1.5497586654367	0.356983400619304	4.34126254259482	1.41666325209688e-05	0.00024819812453529
IFNAR1	2450.80278357858	-1.02332378483682	0.235739384342895	-4.34091141660211	1.41892922896755e-05	0.000248408488665873
THAP3	794.74532224327	1.52724435239619	0.351978218116093	4.33903086551923	1.43112423895777e-05	0.000250355484833131
DAD1	4886.03860846152	1.24803720679183	0.287687256752877	4.33817340704769	1.43671780982651e-05	0.000251145596756705
COL14A1	2850.80126709439	-1.59254411105573	0.36727182697191	-4.33614558509965	1.45002924165261e-05	0.000253282635850916
NAALADL1	376.776133071064	1.3709919253881	0.316215032876486	4.33563171528158	1.45342111981067e-05	0.000253546122763501
IFT74	297.981569366703	-1.58416000122877	0.365394069181228	-4.33548361849042	1.45440005950512e-05	0.000253546122763501
MPC2	1641.83193224204	1.61871374152824	0.373369257042706	4.33542320637044	1.45479957226967e-05	0.000253546122763501
RPL7AP10	10.7956358092313	-6.18554722404093	1.42813327990578	-4.33121145699303	1.48291183265954e-05	0.000258252584210513
PRSS30P	26.6029907243639	2.47566432609944	0.571690646327851	4.33042650251742	1.48820813282467e-05	0.000258981533204019
USE1	987.183540742218	1.46188769201289	0.33778386812243	4.32787894856788	1.50552170846302e-05	0.000261799110511925
SOCS6	643.868792523094	-1.4421313472104	0.333245254428696	-4.32753753592901	1.50785654395335e-05	0.000262009737320777
ABHD14A	382.218764320356	1.65426505316919	0.382291607985605	4.32723350085016	1.50993866951165e-05	0.000262176171514088
RAMP3	1305.14653486519	1.76321053233816	0.407513117905101	4.32675772844389	1.51320240722913e-05	0.000262547373022143
CCP110	460.56365349938	-1.38084364834144	0.319228161662867	-4.32556965259141	1.52138185045879e-05	0.000263770285285119
TAB3	607.810650012346	-1.39012526840132	0.321402876482889	-4.32517992251178	1.52407416114221e-05	0.000264040753073367
RCC1L	2446.22729954266	1.37994477952696	0.31925246301232	4.32242484993361	1.54323655983854e-05	0.000267162088633072
AC092647.1	6.2110607413365	6.74416023061892	1.56051834067379	4.32174365070709	1.54800981194098e-05	0.00026778962021255
TXNL4A	2291.82561949139	1.17385831054605	0.271755339900716	4.31954091858841	1.56354117294294e-05	0.000270219613735676
ATXN7	647.857367719937	-1.66059977897943	0.384449416594149	-4.31942332931793	1.56437445234857e-05	0.000270219613735676
MBD3	1870.41401053689	1.27363545807928	0.294913216996506	4.31867879998869	1.56966028648317e-05	0.000270931963142125
TANC2	344.941677638271	-1.51441767858768	0.350896093348629	-4.31585790578479	1.58984228154767e-05	0.000274212516001554
MGST3	10915.9919781948	1.7024761472198	0.394647852888419	4.31391209849342	1.6039073956114e-05	0.000276433973083978
KDM6A	868.275100799025	-1.04691122946163	0.242712499309148	-4.31337995546802	1.60777455533481e-05	0.000276895826114124
AHI1	462.656604885285	-1.33083020939004	0.308631568800157	-4.31203526769413	1.61758623829587e-05	0.000278220417107124
CCND3	3361.80151110904	1.30195935954074	0.30194819785058	4.31186332228092	1.61884496738828e-05	0.000278220417107124
ZNF441	222.354462833633	-1.82576069998614	0.423439194240343	-4.31174233472078	1.61973121823986e-05	0.000278220417107124
NTMT1	400.198250197161	1.71232548374939	0.397137124943093	4.31167316325502	1.62023811669229e-05	0.000278220417107124
AL451165.2	170.751968498568	1.65364707412722	0.383715409474146	4.30956649980105	1.63574867684224e-05	0.000280677140509818
ZBTB41	591.756882130979	-1.6233660334784	0.376814296132599	-4.30813281274005	1.64638518688835e-05	0.000282294530684186
PHF5A	917.802516528513	1.34524588544205	0.312365492099369	4.30664052037509	1.65752649030717e-05	0.000283831373301439
FRYL	1318.58794936073	-1.33665475813039	0.310373100553838	-4.30660632556505	1.65778262548377e-05	0.000283831373301439
AGO3	688.694612489649	-1.25015549480181	0.290314063766522	-4.30621747559297	1.66069794903375e-05	0.000284121903694189
SLMAP	1158.90433521855	-1.07316914910882	0.249223874149948	-4.3060447269315	1.66199466389818e-05	0.000284135290083883
PKIG	2856.00833722828	1.2134324126172	0.281847975544859	4.30527276369977	1.66780110348289e-05	0.00028491907642577
CDKN2D	336.05280838071	1.79345559550279	0.416689620659081	4.30405632054398	1.6769900191376e-05	0.000286279138040042
DIO3	163.191316895415	1.68770608084388	0.392277929108438	4.30232229654027	1.69017214638434e-05	0.000288318392695951
SLC35D1	403.462190875231	-1.18384876003628	0.275229948549693	-4.30130792914976	1.69792912874787e-05	0.000289429892933272
DALRD3	844.602372098321	1.39583166992128	0.324531076827059	4.30107243832648	1.69973479984414e-05	0.000289526046731669
PLCB1	799.949677887931	-1.80213468660089	0.419100266263447	-4.30000845064619	1.70791596591901e-05	0.000290707243863251
SNHG29	11534.3709361347	1.61911838167297	0.376556837554669	4.29979811862507	1.70953767741746e-05	0.000290771036467526
NCOA2	1198.89855648246	-1.14181495205775	0.265594068253882	-4.29909809192834	1.71494563047157e-05	0.000291478259161564
CCDC106	936.722112175943	1.4667486828593	0.341279503272684	4.29779306636929	1.72507096629419e-05	0.000292944605367201
ZMYND19	486.121922332696	1.18230570441912	0.275104349993222	4.29766270307339	1.72608554301014e-05	0.000292944605367201
COA8	564.651488107556	1.38684906120641	0.322798224277062	4.29633423266931	1.73645708479259e-05	0.000294490492802024
PNKP	864.38140605259	1.28506232499356	0.299150566459284	4.29570413388623	1.74139708471844e-05	0.000295113652751085
MRC1	3093.12905409505	-1.78795243442649	0.416349770318064	-4.29435191728486	1.75204376086155e-05	0.000296702312705377
PPP4R3A	1471.85023510069	-1.05973005078304	0.24680385376588	-4.29381484370298	1.75628959420699e-05	0.000297188489366086
CEP85L	321.393685086096	-1.41323430691668	0.329143934759747	-4.2936665624668	1.75746355690996e-05	0.000297188489366086
BTBD7	868.760620069378	-1.2045722766475	0.280616345661918	-4.29259483728987	1.76597080918373e-05	0.000298236170226091
LTB	314.421522501037	2.44706856661337	0.570071553649928	4.29256389122702	1.76621703796146e-05	0.000298236170226091
C10orf143	138.538870603948	2.03888783712728	0.475018846739557	4.2922251424798	1.76891450243108e-05	0.000298475523025979
MRPS18B	3150.5213327512	1.56971710550698	0.365744735209998	4.29183787049103	1.77200316748258e-05	0.000298780490690717
ZNF644	995.245035514718	-1.36044686428873	0.317051615431264	-4.29093181701094	1.77924943001795e-05	0.000299785530770148
ARMC6	698.925030662048	1.28987860228276	0.300732423623834	4.28912382223268	1.79379353142871e-05	0.000302017843750081
AC240274.1	340.397009107179	-1.26091215729096	0.294075093800706	-4.28772168698337	1.80515067492139e-05	0.000303710740176709
SMARCA5	1821.02444312742	-1.23160576852774	0.287291738692688	-4.28695156405168	1.81141769983293e-05	0.000304545417032474
TMTC3	543.902265731991	-1.33000962304039	0.31026629176593	-4.28667134760411	1.8137031545212e-05	0.000304709970174927
CREBRF	1233.15108868681	-1.43758455337034	0.335397195966506	-4.28621518205509	1.8174295329911e-05	0.000305116193519218
MRPS15	3321.45646517951	1.60931059367947	0.37556873086739	4.28499622416036	1.82742291800313e-05	0.000306532639531563
DDAH2	5375.84339688348	1.49439161860112	0.348760429069544	4.28486575322778	1.82849565413785e-05	0.000306532639531563
LRPAP1	4219.80399079342	1.2341857369082	0.288275403135017	4.28127312801	1.8582711186901e-05	0.000311300461327115
BSG	23775.987151511	1.91171111081965	0.446726196622979	4.27937990937449	1.87414726115118e-05	0.000313734673243247
BX679664.3	2216.55503104957	1.83485386033162	0.428827465169774	4.27876945709435	1.87929387583236e-05	0.000314370544408428
ZNF281	399.949157790151	-1.18308347072961	0.276578104376737	-4.27757458745935	1.88940659851741e-05	0.000315672589986324
GSTO1	1916.77121380278	1.21527234285236	0.284106093930478	4.27753001014382	1.88978487765731e-05	0.000315672589986324
OTUD6B	302.26808478052	-1.34396432345824	0.314510765749605	-4.27319020465018	1.9269594570373e-05	0.000321651879589497
C5orf64	13.4863173831416	-6.50359646094395	1.52250980531507	-4.27162862153003	1.94050550573999e-05	0.000323681315367317
TOB1-AS1	35.8146938354638	2.32404487446651	0.544165824673173	4.27083945571616	1.94738562255146e-05	0.00032459675005202
MHENCR	196.229624210752	1.42465302262831	0.333596151624293	4.27059189889217	1.94954865863005e-05	0.000324606916353398
AC093536.1	29.8353020993997	2.85859363160951	0.669379306565952	4.27051389782971	1.95023066945886e-05	0.000324606916353398
ENSAP2	103.652600072695	1.91944483031347	0.449543044395402	4.26976872235886	1.95675765725552e-05	0.000325460997214988
MTREX	1440.71740935752	-1.2147457938528	0.284586619151594	-4.26845716595594	1.96829613346092e-05	0.000327146810664114
CEP162	244.256526342636	-1.69739668100671	0.397926919160953	-4.26559903156527	1.99366555754044e-05	0.000331127401255595
PDE5A	821.409550968283	-1.46692799652073	0.343931187844881	-4.26517875774132	1.99742215722563e-05	0.000331515211988216
APPL1	1549.53841695455	-1.18788275432513	0.27854479378204	-4.2646022501309	2.00258621213895e-05	0.000332135902424382
CCDC88A	832.477580465108	-1.73819073078506	0.407775112495274	-4.26262093375108	2.02043091098616e-05	0.000334857344799476
CNOT4	550.848140363912	-1.09809473859618	0.257651202724002	-4.26194299497397	2.02657144907442e-05	0.000335220388699002
PTRHD1	301.251701900579	1.47353751435577	0.345746373318223	4.26190302508116	2.02693403690378e-05	0.000335220388699002
CYSTM1	3201.86118409867	1.22889919245818	0.28838043888987	4.26138193418691	2.0316667811022e-05	0.000335764972845656
NR3C1	4995.0863110543	-1.16735142539857	0.274074978696339	-4.25924114251938	2.05122089872032e-05	0.000338756516552826
MTCO2P12	41.760360815112	3.40269322042132	0.798988803397943	4.25874956689046	2.0557362098361e-05	0.000339261943929002
AL353763.1	12.6054802091385	-6.40841601125544	1.50484729688768	-4.25851581386982	2.05788663971788e-05	0.000339376651708495
C4orf48	868.257301034953	2.06987237705361	0.486086685759077	4.25823713690344	2.0604531498996e-05	0.000339559766802183
CD302	798.316161616654	-1.37694490003334	0.323436260441003	-4.25723726262443	2.06968672276049e-05	0.000340840569830875
SCRN2	7099.66019000929	2.38273664187499	0.559865675619995	4.25590770364042	2.08202588365552e-05	0.000342630639244623
CIB2	788.79093095169	2.42140714464311	0.568977110817591	4.25571977959477	2.08377557854794e-05	0.000342676746940476
NFKBIL1	800.267573168299	1.98670425265186	0.466875844701442	4.25531600145714	2.08753975181788e-05	0.000342856546321295
ATP13A3	3134.0655141682	-1.56639748941471	0.368106182989429	-4.25528709323442	2.08780949344414e-05	0.000342856546321295
SLC30A7	602.6577498636	-1.5219762201369	0.357863602382672	-4.25295059347616	2.10972136158918e-05	0.000346211065664307
AC027279.1	17.1071455977294	5.20090550678288	1.22304709470666	4.25241638632917	2.11476185654759e-05	0.00034679417533638
ZNF615	267.958579841592	-1.83063994647683	0.430544080439619	-4.25192222967647	2.11943466219741e-05	0.000347316211439082
HSPB1P1	24.2312846843266	2.80957538219093	0.66176369337697	4.24558707331571	2.18021820522993e-05	0.000357026041627505
EIF3I	5441.99062913505	1.04091101728861	0.245200520806059	4.24514195103163	2.18455080639828e-05	0.000357308804568367
SENP7	767.17837408407	-1.50065718487898	0.353503803214009	-4.24509487941913	2.18500945715722e-05	0.000357308804568367
VPS54	955.504201480331	-1.14089404008243	0.268769956968963	-4.2448719081135	2.18718326403217e-05	0.000357413640742581
ADRB3	211.316883352524	3.86448684756603	0.910569516134013	4.24403274993589	2.19538290825383e-05	0.000358502339198677
SDAD1	798.83315325316	-1.15892091778646	0.273089423711315	-4.2437414896432	2.19823572630225e-05	0.000358716997212332
SKP2	439.67974719168	-1.39658446985521	0.329220638598551	-4.2420927065821	2.2144517644971e-05	0.000361110494379775
ZNF107	178.604663255476	-1.44112538138623	0.339766108500334	-4.24152187440678	2.22009247352653e-05	0.000361777333264607
TPRN	346.895820547215	1.4064148418079	0.331634154176538	4.24086248082646	2.22662532938699e-05	0.000362588519943961
FANCG	410.166613820535	1.36558511130413	0.32202643017134	4.24059947681172	2.22923610817274e-05	0.000362760340589534
ZNF800	540.040136594551	-1.36180013420152	0.321306453762472	-4.23832175872893	2.25196867861641e-05	0.000366204028010153
NDUFA9	443.006000671949	1.96510571970771	0.463775330120777	4.23719329615043	2.26331276673694e-05	0.000367540633516105
HELZ	1528.94947084394	-1.26289198694733	0.298049372838331	-4.23719055309789	2.26334040794685e-05	0.000367540633516105
MIPOL1	181.747739186953	-1.53494710003705	0.362338255800571	-4.23622699360201	2.27306991380639e-05	0.000368863725261317
RPS12	40298.8564300096	1.57448732841355	0.371707358601116	4.23582501659095	2.27714061671779e-05	0.000369267329911281
AUP1	3147.74292707001	1.24518933684548	0.294106917773688	4.23379819240987	2.29777156873457e-05	0.000372353962552615
KIF21A	687.060562117663	-1.59586659566186	0.377058030211643	-4.23241641284261	2.31193847854877e-05	0.000374389537369991
RASA2	645.570554645384	-1.40815902730432	0.332825574729085	-4.2309219429743	2.32735431328657e-05	0.000376624394389518
PSMB1	4729.15060814732	1.0047926393992	0.237516980283911	4.23040339346744	2.33272610347061e-05	0.000377231900186069
POP5	802.399935339737	1.36721621501821	0.323329496174271	4.22855394016169	2.351981314131e-05	0.000380082136273186
AC241377.4	23.0606505792614	4.23250557375656	1.00116397763892	4.2275847596297	2.36213203964517e-05	0.0003814581511945
TSTA3	1503.18651522429	1.41964929712587	0.335959241500104	4.2256593114895	2.38242204752939e-05	0.000384276000127855
AC015911.8	16.0540012782964	-5.78692045267996	1.36948554316531	-4.22561631377618	2.3828770366863e-05	0.000384276000127855
PEG10	836.605883786621	-2.18532466647799	0.517338606719004	-4.22416699255729	2.39826177760045e-05	0.000386489747006668
AL022162.1	53.932073258875	2.86701919106081	0.678775097500107	4.22381316229763	2.40203206088245e-05	0.000386830011241145
UBTD1	1821.86698521905	1.72824807496701	0.409349665611141	4.2219359636872	2.42212929824864e-05	0.000389713482892309
MRPS23	956.344861613387	1.28742444728533	0.304944718209233	4.22182897557839	2.42327951539023e-05	0.000389713482892309
DNAJB2	2667.58191347871	1.27593097773042	0.302310347928001	4.22059974617309	2.43653216236637e-05	0.000391574731180023
RGS19	571.395296022737	1.65699070983871	0.392724232501601	4.21922196978756	2.45146828328273e-05	0.000393703780288361
UBR3	1440.91332757308	-1.15972923574537	0.274954867444718	-4.21788945408845	2.46599657449105e-05	0.000395764446803557
RPSAP12	111.326521349944	2.15942539644331	0.512055576595796	4.21716996190026	2.47387514472911e-05	0.000396755808115118
BEX3	2586.28673443897	1.28693520841837	0.305390422790594	4.21406538115579	2.50814627620379e-05	0.000401975690823341
PRPF4B	1842.24550142939	-1.17085673968262	0.277861028621944	-4.21382136778771	2.51085897092877e-05	0.00040213406829044
IL32	2150.07563797036	1.46947955899989	0.348803060728328	4.21292048278332	2.52089829452609e-05	0.000403464840974975
MAN1A1	7128.27551435506	-1.15336786912991	0.273889427704526	-4.21107115669382	2.5416266667769e-05	0.000406503376149318
ANKRD26	161.731122894874	-1.95374462897394	0.464046717985416	-4.21023261937034	2.55107883120099e-05	0.000407735485022453
KANSL1L	417.660325393931	-1.21877337848645	0.289542398637145	-4.20930884120298	2.56153055154774e-05	0.000409125554325628
CHM	725.604559389489	-1.24686425803219	0.296246542303859	-4.2088736237579	2.56646874834385e-05	0.000409633708026216
PRG4	804.64619572996	-3.06428573389449	0.728244455391596	-4.20777077148736	2.57902284321269e-05	0.000411355907529936
PRRT3-AS1	107.346295633435	1.71955511947285	0.408684180997263	4.20754019711951	2.58165491155895e-05	0.000411494264406311
KDM5B	1055.86620769464	-1.16982367989091	0.278083916675681	-4.20672901142728	2.59093513381839e-05	0.000412691368753491
IRAK3	1239.24968591889	-1.5458596698255	0.367569687772052	-4.20562337225196	2.60363510203799e-05	0.000414431173682074
WDR45	1264.61941745084	1.22692191278723	0.291835525608321	4.20415544073927	2.62058806162036e-05	0.000416845109201399
ATG2B	936.553747096281	-1.24053369033513	0.295091975502404	-4.2038882562736	2.62368501341005e-05	0.000417053243542665
CNTN4	159.112090495613	-2.39833800049333	0.570611362096197	-4.20310242628678	2.63281380369992e-05	0.000418219244471923
CHADL	192.993932282508	1.20255041633174	0.28613692541821	4.2027096453005	2.63738795666486e-05	0.000418660651882013
TP53I13	3238.77539038767	1.62308619867168	0.386229753313362	4.20238519882961	2.64117201494521e-05	0.000418755173207752
PGP	653.976920877227	1.73126779124507	0.411976040043902	4.20235067811366	2.64157493798449e-05	0.000418755173207752
AP004609.5	90.220087745651	1.97178699315707	0.469281306092341	4.20171647060896	2.64898776757768e-05	0.000419645011903152
SNRPA	1401.68414538837	1.30413499673855	0.310432634840688	4.20102415265657	2.65710239458887e-05	0.000420644743648459
PPP1R1A	16288.5314078444	1.77772320710848	0.423401304072225	4.19867201638385	2.68484862386002e-05	0.000424748881002658
BABAM1	730.498700356286	1.40055971905581	0.333599245100457	4.19833000111874	2.688905969291e-05	0.000424950898820445
ZNF445	570.259725610883	-1.24687876497898	0.296999136289128	-4.19825720895414	2.68977025884033e-05	0.000424950898820445
THPO	57.6396346740965	1.81973588205244	0.433546859425662	4.19732225592205	2.70089483150138e-05	0.000426419543505624
POMP	2744.99775753715	1.14454044992553	0.272778681789387	4.19585739771714	2.71841251680785e-05	0.000428894867925861
STK38L	1367.97310257897	-1.23022778718199	0.29323668422231	-4.1953406697551	2.72461760692911e-05	0.000429583218228397
CCT7	6109.44975948386	1.11998449938147	0.2670163534018	4.1944415954784	2.73544619020442e-05	0.000430999119657952
UQCRFS1P1	250.384330155274	1.89944357376279	0.452930725855256	4.19367348102985	2.74472987621814e-05	0.000432169858092712
LRBA	880.378246046622	-1.27563060319798	0.304224810731436	-4.19305249999508	2.75225715096091e-05	0.000433062648470024
THAP4	1537.89085821354	1.28593475615652	0.306708357689174	4.19269551650015	2.75659323759829e-05	0.000433452445769079
ZNF891	124.044437539521	-1.8201644691928	0.434187823091724	-4.19211311876953	2.76368125512926e-05	0.000434274145474119
ZNF484	136.742191140538	-1.44170395546758	0.34395677685076	-4.19152653036146	2.77083778884077e-05	0.00043510549762948
SYNRG	956.449778999779	-1.15429267557327	0.275436401861349	-4.1907774998975	2.78000177513674e-05	0.000435998320924162
MRPS28	163.067716251678	1.35863817212214	0.324198810416589	4.19075619178342	2.78026288955027e-05	0.000435998320924162
IAH1	1498.66030988856	1.28039968896406	0.305700890001301	4.1884068082321	2.80919622255664e-05	0.000440239561248645
VKORC1	179.519133691963	1.36517507138458	0.32606617078744	4.1868037646706	2.82910221697792e-05	0.000443061347197503
PGF	348.673958750205	1.4256415466554	0.340548083317913	4.18631499189652	2.83519824241245e-05	0.00044371803902561
PTPRQ	752.779605864575	-2.20495441080675	0.526754453767464	-4.18592457080604	2.84007658438399e-05	0.000444183406245811
DNAL4	502.279303985648	1.42771580311019	0.341210909495243	4.1842618843056	2.86094147811736e-05	0.000447146744827204
DPY19L3	726.381365856865	-1.41452224282027	0.338175309759131	-4.18280756163949	2.87931102895558e-05	0.000449716368949867
PARD3B	1023.41677944135	-1.64598356387374	0.393585959340843	-4.18201799330024	2.8893309711968e-05	0.000450979310022344
GNB2	8440.02432702098	1.32805751701954	0.317575646814424	4.18186196057908	2.89131500808397e-05	0.00045098712156194
ILF3-DT	851.970013209072	1.31699182418073	0.31497302081187	4.18128454553368	2.89866840925884e-05	0.000451831875905794
PANK3	1335.35345205437	-1.4954305914928	0.357714124073725	-4.18051871830644	2.90844867446197e-05	0.000453053538007874
NABP1	1518.72461072088	-2.03134073488633	0.486441969520459	-4.17591585875876	2.96789516185935e-05	0.000462004988514006
WDR83	91.7629070883684	1.79819693513441	0.430646318603485	4.17557716728119	2.97231471697626e-05	0.000462384302102531
CSGALNACT2	845.492356369456	-1.38625633488112	0.332032596817461	-4.17506096741229	2.97906259704743e-05	0.000463125071336994
ATAD2	302.58652832116	-1.56922224200253	0.375922685265716	-4.17432175154141	2.98875115139258e-05	0.000464321706191363
NRSN2	949.367071472446	1.19498305701507	0.286483246322978	4.17121445094161	3.02980556206662e-05	0.000470386390824444
TXNRD2	802.375058344192	1.42319744014077	0.341344149921872	4.16939162562627	3.05413799951363e-05	0.000473763707698758
MYO5A	1082.02626765298	-1.7779852319201	0.426448898683387	-4.16928086204333	3.05562252403161e-05	0.000473763707698758
RNF217	860.718383856806	-1.35883485351011	0.325932626497972	-4.16906668138841	3.05849505564454e-05	0.000473893994701496
PPIG	1465.23554486217	-1.32622880362475	0.318141035071059	-4.16868199139581	3.06366085634031e-05	0.000474379199926956
ABCC5	786.434237719986	-1.12161777945664	0.269097559417479	-4.16807117048785	3.07188028935887e-05	0.000475235778271372
MIGA1	804.624947157132	-1.13138362686988	0.271447283103982	-4.1679681370636	3.0732688092681e-05	0.000475235778271372
LIFR	5104.36616166507	-1.63736422593883	0.393118212738229	-4.16506835064678	3.11259299690144e-05	0.000480982591339986
GPAA1	4068.38768924313	1.31863550282091	0.316604908163277	4.16492438626654	3.1145577122663e-05	0.000480982591339986
S100A6	18805.1067226422	1.57570245274585	0.37839438929919	4.16418027673229	3.12473154898064e-05	0.000482234381142817
CKAP5	1341.58387882264	-1.25307390375229	0.300948157548575	-4.16375336522882	3.13058274363144e-05	0.000482817850520777
PIP4P1	1040.03211580022	1.29214687374107	0.310374836239079	4.16318181395911	3.13843265358518e-05	0.00048341116466242
APH1A	4770.67600236339	1.32060056202733	0.317214563778368	4.16311453767302	3.13935788192593e-05	0.00048341116466242
MTR	1450.55926672395	-1.37209787787318	0.329591894466772	-4.16302069592159	3.14064888916148e-05	0.00048341116466242
LGR5	9.91675319585194	-6.06763059613324	1.45804169069369	-4.16149321028431	3.16173400195742e-05	0.000486039031246756
DHRS3	11136.1809187489	1.7993031897044	0.432370781427994	4.16148192012843	3.16189034864844e-05	0.000486039031246756
CD2BP2	2439.7342040135	1.23014327450564	0.295707220893009	4.16000417842595	3.18241772200621e-05	0.000488872192750084
MINDY2	1210.62144614902	-1.26977766146104	0.305258056624397	-4.15968598995383	3.18685422843666e-05	0.000489231426944796
PSMB8	2347.09810592167	1.07751555967025	0.259133914489807	4.15814179240762	3.20846858484014e-05	0.000492225519275574
STYXL1	531.696144812985	1.42465915459858	0.342700238658904	4.1571583380675	3.22230665730909e-05	0.000494023464443068
CMTR2	519.824345898105	-1.42642220043823	0.343147056355471	-4.15688310308739	3.22618960063425e-05	0.000494047358918379
PSMD13	2936.25607794177	1.03313454153859	0.248538026798603	4.15684696159503	3.22669980544917e-05	0.000494047358918379
RPL13AP20	34.3554009876474	2.88042873951959	0.692975121696234	4.15661204758549	3.23001792530456e-05	0.000494230892389613
CDKN2AIPNL	736.131327005132	1.35786612746312	0.32673592422453	4.15585194889682	3.24077641618204e-05	0.000495551903271797
CD2AP	1104.03025821235	-1.2793623372862	0.30796186048472	-4.1542882461891	3.26301632904018e-05	0.000498625673505164
ATPAF2	399.104444037397	1.33148796409383	0.320616750285901	4.15289582626769	3.28294212571689e-05	0.000501342026388946
KIF5B	4360.48903778562	-1.38678384073349	0.333944787744439	-4.1527338998169	3.28526681277751e-05	0.000501368696381929
AC127502.3	13.1341139587197	-6.46919167190918	1.5580947640907	-4.15198858311073	3.29598708454199e-05	0.000502675754247447
AC133552.5	103.575179634966	2.40177667092349	0.578491869281755	4.15178984953669	3.29885117814595e-05	0.000502783729563303
GNPTAB	966.910004237289	-1.1443379001131	0.275747729494618	-4.14994495951212	3.32555231057131e-05	0.000506522235990936
PLEKHH3	1450.90371050213	1.44775038566031	0.348914376850737	4.14929989049906	3.33493675328337e-05	0.000507620040142395
CACUL1	1184.50134689045	-1.07475725328384	0.259061020027903	-4.14866448517835	3.34420519813607e-05	0.000508698767223321
KIF3A	229.010555338056	-1.60316960622301	0.386483437661929	-4.14809394141584	3.35254837347454e-05	0.000509635433644412
RUFY2	422.755250392186	-1.23165451285768	0.296977203968234	-4.14730321519704	3.36414401497442e-05	0.000511064979056602
RAB13	740.045416675413	1.68656590575276	0.406818153147334	4.14574888732153	3.38704866191978e-05	0.000514209555646532
FAM78B	159.253196481109	2.27238981401401	0.548204407597688	4.1451505725245	3.39590487605664e-05	0.000515218645444142
AL079303.1	7.18907124482903	6.96166957227757	1.67990250831471	4.14409142067509	3.41163632319634e-05	0.000517268838885665
MYH10	4154.59977826657	-1.89236242043264	0.456754855940689	-4.14305922711058	3.42703394100512e-05	0.000519265786031829
RPL12	35132.1539637609	1.33405212299672	0.322042203718505	4.14247607174743	3.43576224260822e-05	0.000520002850982738
RER1	3072.68513940306	1.03043027242586	0.248749817275268	4.14243629890019	3.43635830594965e-05	0.000520002850982738
RPS2P32	92.6415616041714	2.05339585827324	0.49579173615515	4.14165002869403	3.44816207594099e-05	0.000521326294675874
MIIP	766.262679012791	1.23238579541639	0.297565885254624	4.14155606030527	3.44957533635608e-05	0.000521326294675874
ASXL2	854.611187221762	-1.20054707585717	0.290011166153309	-4.13965810965539	3.47823806766225e-05	0.000525006573336134
JAK2	1084.17719934034	-1.30792288197706	0.315950460804223	-4.13964543253985	3.4784302749017e-05	0.000525006573336134
CDH6	435.983136378173	-1.67183031174503	0.40388082419269	-4.13941492539742	3.48192692594766e-05	0.000525194398358172
RNMT	892.640044530389	-1.19968173574934	0.28989207818303	-4.13837364328354	3.49776417417505e-05	0.000527242164043878
STK16	966.314042184335	1.50307335575244	0.363378646945713	4.13638326958984	3.52822705541205e-05	0.000531490482591431
RPUSD3	761.233588352461	1.33136276862641	0.321893561629932	4.13603416571911	3.53359603107698e-05	0.000531955622005707
FGG	5.97787387779642	6.68622641172126	1.61773450607758	4.13308017267488	3.57933800307235e-05	0.000538494083184801
SLC25A3	17684.3844794821	1.41669777231551	0.342797669342077	4.13275205468739	3.58445339677063e-05	0.000538915981684683
TMEM181	1244.5851178565	-1.38180955609766	0.334384536257891	-4.13239670578532	3.59000115289112e-05	0.000539402299512037
SMIM26	607.109492960087	1.50428744741548	0.364038640122408	4.13221917022231	3.59277591592687e-05	0.000539471613544743
CORO1B	3281.30194080801	1.22119600920488	0.29567240567081	4.13023327771924	3.62395321176774e-05	0.000543802863225302
ISG15	1363.85887378135	1.75436040477577	0.424799945271117	4.12985082579542	3.62998689844134e-05	0.000544357970963046
SEC11A	6118.5909053534	1.28364080640562	0.310848126891313	4.12947898140124	3.63586238155857e-05	0.000544888656012623
NUP153	1199.7422721236	-1.39091952502907	0.336878769063571	-4.12884293330637	3.64593346386623e-05	0.000546047029183664
B4GALT7	847.213958325553	1.06602913310603	0.258258540180924	4.12775946289798	3.66314997264806e-05	0.00054827339032208
KCNIP2	10373.6688731787	1.96614264947607	0.476378505092591	4.12726986725383	3.67095501650256e-05	0.000549089159909065
PLEKHA1	1116.58333335794	-1.2701913239265	0.30783935873523	-4.12614985018527	3.68886953988672e-05	0.00055141505641422
ABCA5	951.298460448385	-1.6895475348128	0.409502166679908	-4.12585737582545	3.69356127740725e-05	0.000551762686917743
RPS6	56652.0199129716	1.36196763596593	0.330131639774947	4.12552894625426	3.69883654441468e-05	0.000552196987062778
ZBTB37	518.428516662385	-1.44722680339438	0.350926918324631	-4.12401194614429	3.72329570480325e-05	0.00055549285054579
TKT	21162.5918807536	2.04967456243204	0.497339123623625	4.12128156638486	3.76770601473697e-05	0.000561464107886406
CHML	279.145146974721	-1.59050378590015	0.38592701662659	-4.12125536015291	3.76813469206323e-05	0.000561464107886406
DNAJC4	1255.5279230343	1.50530938324594	0.365585796120083	4.11752699153415	3.82959688902532e-05	0.000570257789624403
TJP1	3639.9901758394	-1.1674879034977	0.283667682306348	-4.1156888017891	3.86024856442247e-05	0.000574455241057865
SLC19A1	970.431253408218	1.9073235517613	0.46348802601441	4.11515172929624	3.86924807436718e-05	0.000575427269427094
AGTPBP1	552.589993657915	-1.23036784792265	0.299042548453108	-4.11435715180705	3.88259902662743e-05	0.000577044784588433
C8orf82	1595.93374322546	1.81143532013755	0.440423609316252	4.11293872948765	3.90654094833061e-05	0.000579911640890262
SDHAF4	488.971842163586	1.33426038975504	0.324407104703436	4.11291975548681	3.90686216320855e-05	0.000579911640890262
TSR2	1464.43276104355	1.18262238966878	0.287599992319954	4.11203901686169	3.9217999928715e-05	0.000581758613446377
HIKESHI	1267.3593896415	1.16267641309793	0.282795065974626	4.11137446507732	3.93310703545555e-05	0.000583064990208442
SLC25A36	1820.38402831084	-1.03699662927284	0.252236051189182	-4.11121496861318	3.93582539470022e-05	0.000583097283221184
ATP8A1	656.571219631196	-1.2304569651567	0.299318442309398	-4.11086251706739	3.94183868636819e-05	0.000583617373507427
NDUFS2	4310.47053658085	1.6193800602405	0.39404461998643	4.10963626478712	3.96282819390569e-05	0.000585672558803747
SMPD2	275.249056988018	1.17415023870139	0.285710224353921	4.10958425221397	3.9637208231874e-05	0.000585672558803747
TASOR2	993.593945413106	-1.7069278456507	0.415364639117875	-4.1094683680242	3.96571029050586e-05	0.000585672558803747
RAB5C	1893.24852112576	1.19402975855371	0.290595691315807	4.10890386277644	3.97541511816591e-05	0.000586725981901968
AC005520.4	159.252871509887	1.57264781279552	0.382794890619699	4.10833020850824	3.98530032097189e-05	0.00058770013908904
ACVR1C	3489.30119995122	-1.8487198102347	0.450004139146341	-4.1082284570576	3.98705613464926e-05	0.00058770013908904
ZNF100	208.971863027414	-1.69723007061562	0.413337998970604	-4.10615543415431	4.02298826879072e-05	0.000592163498673574
ANKRD28	870.570581435403	-1.55851361367591	0.379557118548737	-4.10613722549848	4.02330524044391e-05	0.000592163498673574
SPOPL	608.857222757142	-1.26131105346293	0.307184120102756	-4.10604250324207	4.02495452376867e-05	0.000592163498673574
UBA6	770.887644491524	-1.46442446430657	0.356678162055762	-4.10573065607988	4.03038887311589e-05	0.000592589143330324
NANS	717.396717659866	1.11337771359855	0.271310472846771	4.10370341371731	4.06588637360987e-05	0.000597431659396399
YKT6	2457.25470569314	1.20664630615762	0.294219239323972	4.10118083688251	4.11047164409787e-05	0.000603602570961702
LRRC20	222.542842483539	1.23705518589086	0.301686341264792	4.10046799170496	4.12315465006227e-05	0.000605083972843311
NONOP2	11.6221840409575	-6.29546210716727	1.53562080178156	-4.09962023167669	4.13828641326841e-05	0.00060692264698746
MDM2	1087.64032100057	-1.60884666802523	0.392474807257152	-4.09923551340481	4.14517066052163e-05	0.000607550186252067
APEH	1966.88983206822	1.15489488623234	0.281748033470518	4.09903441740681	4.14877344684116e-05	0.000607696281450308
CRACR2B	589.323725835707	1.72409338500106	0.420824546688848	4.09694110898866	4.18645350268785e-05	0.000612830566410408
RPL23	48519.0141505208	1.5780151710002	0.385192649870388	4.09669076378061	4.19098145253115e-05	0.00061310850998478
ESCO1	340.817254899713	-1.20125294383453	0.293431586204116	-4.09380925678165	4.24343440718225e-05	0.000620004053515557
SLC39A10	801.14052833871	-1.30360155224603	0.318463729300165	-4.09340666552748	4.25081229695837e-05	0.000620693124312914
ZDHHC23	93.2305528428507	-1.91365038426557	0.467567458624136	-4.09277923210627	4.26233491294483e-05	0.000621986156664333
JPX	38.8771970471688	-2.28913145797226	0.559355688687542	-4.09244333126105	4.26851579734964e-05	0.000622498560840502
GTPBP6	3144.84838160988	1.43866134390087	0.351614441491385	4.09158775674498	4.28429758980461e-05	0.000624409596854086
GTF2A1	1122.67145697889	-1.06306755896654	0.25989824641895	-4.09032216882639	4.30774395969364e-05	0.000627434612093042
POPDC3	52.2836288964849	3.27747036023607	0.801307754595642	4.09015180676737	4.31090937883016e-05	0.000627503719131963
RPS13	24124.2157474834	1.42293463442952	0.348126231801535	4.08740998075872	4.36215850472275e-05	0.000634567524464315
ZFAND2B	809.506736591021	1.11441982026982	0.272761068717858	4.08569971333619	4.39441826083275e-05	0.000638861841797749
SNHG30	234.086863636368	1.35796352005959	0.33239641300929	4.08537356876242	4.40059576813581e-05	0.000639361325340554
UQCRFS1	5370.62660030315	1.67325469321539	0.409629457875309	4.08480069254378	4.41146656802644e-05	0.00064054164943841
SYNE1	2408.28480164002	-1.50621143735062	0.368799936313542	-4.08408811673462	4.42502383108965e-05	0.000642110334269941
ZSWIM7	741.604600702509	1.09320664558184	0.267704550898923	4.08363115946654	4.43373855570128e-05	0.000642534066868655
KIF16B	524.224519711306	-1.16225110594185	0.284621187125471	-4.08350171566634	4.43621016192176e-05	0.000642534066868655
FGD6	230.850231192184	-1.97037700532661	0.482586782029127	-4.082948557028	4.44678693211524e-05	0.000643666197827406
LGALS8	1702.14371679665	-1.07573490707513	0.263522593675654	-4.08213539518798	4.46237857294821e-05	0.000645169721174096
NSRP1	651.412659543565	-1.1864861019008	0.290654514022193	-4.08211826983772	4.46270749283339e-05	0.000645169721174096
BTBD6	3805.58376079328	1.75802056688377	0.430704127901006	4.08173605266173	4.47005457480998e-05	0.000645831490892155
PPFIBP1	2224.22868152717	-1.41614907665221	0.347006866123947	-4.08104050640421	4.48345399616682e-05	0.000647093377032869
FCHO2	1099.51056217514	-1.12740649974874	0.276257773697912	-4.08099466182466	4.48433851059272e-05	0.000647093377032869
ZNF561-AS1	120.41099128725	1.51893401983205	0.372212130032458	4.08082890715999	4.48753792285953e-05	0.000647154587650967
FAM50B	526.28755935686	1.40963420715798	0.345442032753197	4.08066787913184	4.49064817427493e-05	0.00064720287253348
ZMYM1	205.552667210548	-1.46382990669969	0.358794841199495	-4.07985215675324	4.50643526297308e-05	0.000649076985159168
DOCK8	901.089433557987	-1.33433534848951	0.327120407384664	-4.07903425884541	4.52231729403491e-05	0.000650962450491358
AC073349.2	19.3209148005838	-7.0231522333637	1.72261220586319	-4.07703614862316	4.56134036350077e-05	0.000656174558522359
RPL3P4	4587.90886469324	1.46564432207907	0.359529774841378	4.07655895183007	4.57070713817558e-05	0.000656843802950227
VEZF1	1359.03925207317	-1.03952624678503	0.255003836565393	-4.07651218423319	4.57162610827316e-05	0.000656843802950227
MTND1P23	231.479516478081	2.79850836986932	0.686549980035928	4.07619030113856	4.57795577505305e-05	0.000657199217851852
CYHR1	1603.0579914574	1.13718010916568	0.278987305837116	4.07609982738646	4.57973639096556e-05	0.000657199217851852
LRP6	1014.14955747503	-1.27551720523801	0.312972966167552	-4.07548684110676	4.59181789848656e-05	0.00065852768496192
CACNA2D4	356.032248512473	1.69127390784822	0.415093135210288	4.07444441833858	4.61243271294572e-05	0.000661077556442417
AC008147.2	14.6271201564359	-6.62117609891246	1.62561721277901	-4.07302287824172	4.64068638309579e-05	0.000664296662844143
HTRA2	1017.65192900935	1.34350824882449	0.329862918819045	4.07292900224868	4.64255797063565e-05	0.000664296662844143
RLF	541.226762560527	-1.28249437508901	0.314898036505459	-4.07272903102646	4.64654714477646e-05	0.000664296662844143
MTHFS	72.1419860653358	1.73536755737655	0.426118338152067	4.07250146732069	4.65109070823826e-05	0.000664296662844143
AC037459.4	9.31260343158035	-5.97484339324926	1.4671625425524	-4.07237999877977	4.65351768751386e-05	0.000664296662844143
ZNF658	119.563241454457	-2.11159532959109	0.518516376298651	-4.07237924607972	4.65353273043818e-05	0.000664296662844143
SEC63	2509.07408885914	-1.13493919316948	0.278696375965577	-4.07231414200258	4.6548340284203e-05	0.000664296662844143
SUCLG1	7138.05573434441	1.79111979191782	0.440017465430815	4.07056522214217	4.68992079117642e-05	0.000668894574492005
MRPL48	516.571092765649	1.18872430117213	0.292039691353718	4.0704203447892	4.69283853495698e-05	0.000668901600224095
LMLN	132.750485513311	-1.39382719897091	0.342521110088467	-4.06931765055565	4.71510261368047e-05	0.000671664495103329
CCDC91	516.508106125669	-1.21708732292916	0.299102442954139	-4.06913200343126	4.71886078016163e-05	0.000671789466010921
ATP10D	542.476379535544	-1.22724935273967	0.301753612057316	-4.0670577043716	4.76104567960408e-05	0.000677381477746721
NR2F6	2071.15961576883	1.83114867818943	0.450339581028103	4.06615086777185	4.77960006990995e-05	0.000679606670916038
UTRN	5177.29217757589	-1.40742495780389	0.346174757075397	-4.06564871943379	4.78990377966626e-05	0.000680611577728028
ZC3H6	484.053854631012	-1.24920941117672	0.307269121882883	-4.06552211794605	4.79250486997479e-05	0.000680611577728028
THOP1	800.249553063762	1.1752768436124	0.289218175503072	4.0636341114043	4.83145415145881e-05	0.000685725376493414
YBX1P10	328.215077934539	1.71515196004346	0.422108311102784	4.06329824580454	4.8384143729211e-05	0.000686295527750286
GVINP1	210.232543128856	-1.52937018444365	0.376471169610387	-4.06238327898098	4.85742369795791e-05	0.000688573028648514
ACAP1	456.700830166441	1.12960453032939	0.278168103973433	4.06087007889759	4.88901736278e-05	0.000692630594669908
LINC01612	156.495324345332	2.4909687183362	0.613464790031062	4.06049174918428	4.89694678565646e-05	0.000693332738887207
CUL5	915.264932820309	-1.35639937664689	0.334091809177878	-4.05995998520488	4.90811265463261e-05	0.000694491984183118
MCAT	583.54318269558	1.36205201276251	0.335533099441935	4.05936706401813	4.92059114732442e-05	0.000695835445509146
MFNG	1072.8721744351	1.33330434836009	0.328544838492732	4.0582112154825	4.94500339768678e-05	0.00069886384382217
SLC35F5	2061.0945817202	-1.06075565933064	0.261399628830014	-4.05798456592469	4.94980382360811e-05	0.000699118566703316
SNHG9	131.830033126401	1.97607186164047	0.48703754526602	4.05732962653042	4.96370024367711e-05	0.000700656936938902
CERT1	2131.77899490111	-1.09472351129256	0.270031417024576	-4.05405979554197	5.03363407289444e-05	0.000710098686907594
LINC02716	124.028109068401	1.98589141661935	0.489871550709959	4.05390232141722	5.03702552708963e-05	0.000710147510678375
GSDMD	2366.83285265221	1.02103686233719	0.251949722578596	4.05254211787702	5.06640994325024e-05	0.000713858691641404
IDH3G	2201.95718547174	1.6441921210824	0.405805909455076	4.05167121220647	5.08530931685722e-05	0.000716088936955275
CUL3	1325.06279592062	-1.13566152900495	0.280364726394593	-4.0506576687061	5.10738817967196e-05	0.000718763940626255
ZBTB8A	259.243476777052	-1.19864514270209	0.295984060487456	-4.04969490832731	5.12844490489686e-05	0.000721291958608503
COX7A2L	3655.0235121766	1.32552639797904	0.327584519976072	4.04636457814264	5.20191954216283e-05	0.000730967923057214
SEC23IP	1000.57035990844	-1.2102641581741	0.299104434130456	-4.04629293341146	5.2035110951369e-05	0.000730967923057214
ANKRD10-IT1	137.424477331801	-2.81972527604777	0.696954653415077	-4.04578011242355	5.2149166449449e-05	0.000732129086354426
EEF1A1P11	51.6998940382831	1.79275608774473	0.443363116977829	4.04353907461901	5.26503767977424e-05	0.000738720900449191
UBR1	1135.45484246128	-1.31364037316132	0.324900841133182	-4.04320397749552	5.27257127715065e-05	0.000739333070426194
HELB	47.068534252036	-3.66900585812843	0.907626044310409	-4.04242020282267	5.29023187415198e-05	0.000741363684335036
CDK19	709.281490105427	-1.14449156648957	0.283133249296725	-4.04223654174271	5.29437836178596e-05	0.000741499153264186
TTC21B	493.509715038401	-1.11934512349627	0.277012327567412	-4.04077729437465	5.32743317499759e-05	0.000745680757549632
TMEM129	2070.7103312595	1.21550005574616	0.300994063392286	4.03828581217565	5.38432253240059e-05	0.000753191464505395
GOLGA8N	171.529306808719	-1.49654516484063	0.37070918782928	-4.03697888796277	5.4143939203022e-05	0.000756705713491382
DSE	2306.14844561631	-1.61673004820015	0.400486809198981	-4.03691210562913	5.41593479916427e-05	0.000756705713491382
CELF2	3325.65463972053	-1.0114479986662	0.250641872786344	-4.03543106114753	5.45021412935639e-05	0.000761039181332106
BAX	746.879138909732	1.26974296138867	0.314726258219367	4.03443604792469	5.47335941452357e-05	0.000763813693520498
CINP	1054.74283253245	1.14191137670164	0.283078318298113	4.03390617680257	5.48572286454824e-05	0.00076508116912919
ICE1	1131.90002841265	-1.33532432563359	0.33107217644726	-4.03333297277643	5.49912718833046e-05	0.000766218893799573
PPFIA3	260.499305142155	2.03651808270907	0.504928967688931	4.0332763874298	5.50045211295718e-05	0.000766218893799573
RNF167	2701.47596868063	1.25946868335542	0.312303047467385	4.0328414774337	5.51064546636875e-05	0.000767180547046286
COA6-AS1	79.0016523509743	2.18671694507409	0.542481031616126	4.03095558670421	5.55505409244379e-05	0.000772901589389599
BUD31	926.143786909414	1.12740986669832	0.279699000573892	4.03079690805143	5.55880605215807e-05	0.000772962422959297
PUSL1	201.741482646556	1.57061252650061	0.389728519055529	4.03001692128366	5.57728378221051e-05	0.000774953899739155
DDX60L	618.930430756265	-1.54473432504618	0.383317138290291	-4.02991197298444	5.57977442283992e-05	0.000774953899739155
RFNG	1519.84256696835	1.25355794942659	0.311113730678819	4.02925948234894	5.59528303236125e-05	0.000776619519614643
SWI5	653.818643433117	1.36989740239979	0.339998534310735	4.02912737602511	5.59842794490422e-05	0.000776619519614643
TSEN34	1646.83582039234	1.31497410692387	0.32639951249906	4.02872570751053	5.60800032189591e-05	0.000777484895994594
LRRC45	398.743704781759	1.50681749401649	0.374066734873189	4.02820500605944	5.62043251451023e-05	0.000778745489042568
SRFBP1	225.307234594564	-1.38339811964033	0.343495562626609	-4.02741190908521	5.63941855976121e-05	0.000780912122298525
AC022400.6	17.0970387476719	-4.30777393955936	1.06965537245763	-4.02725405815693	5.64320461432398e-05	0.000780972631462438
FUNDC2	3228.19250775645	1.0362079114431	0.257358795805684	4.02631628811893	5.66574671568743e-05	0.000783627210338762
SERPINB7	42.2518808360805	-5.32344055253973	1.32230819872246	-4.02586973118895	5.6765109972839e-05	0.000784650622084549
COMMD1	790.652835219055	1.04956616626957	0.260748639473597	4.02520284818533	5.69262232370348e-05	0.000785979657318209
TMEM216	403.510324925527	1.39946725762174	0.34767708010758	4.02519273686006	5.69286693773513e-05	0.000785979657318209
REEP4	455.806470295723	1.19293444035427	0.296401902191909	4.02471924617369	5.70433281982745e-05	0.000787096668790274
ZNF440	168.796029352347	-1.46850433149386	0.364888754229628	-4.02452614521992	5.70901516019869e-05	0.000787276904320953
ARHGEF12	3647.5289790358	-1.24874311163381	0.310324943197538	-4.02398562863483	5.72214105022751e-05	0.000788620609635079
GABRB2	154.964447310432	-3.30754077139133	0.82224787980211	-4.02255919734005	5.756917856297e-05	0.000792636053115908
TOP2B	2884.93851594088	-1.36697707317024	0.339831705505586	-4.0225118816872	5.75807484874286e-05	0.000792636053115908
DZIP3	453.661047713137	-1.19404636679549	0.296903715155376	-4.02166192555259	5.77889606547189e-05	0.000795032904724123
ENTPD3-AS1	226.625959707394	1.37384263562561	0.341745230040397	4.02007845277959	5.81787641069761e-05	0.000799923702954349
TMED1	285.830544029362	1.81300944964633	0.451061002174416	4.01943293901804	5.83383835963505e-05	0.000801645708357865
GATB	1329.09737951456	1.73156475510597	0.430983614202085	4.01770438143399	5.87678576577773e-05	0.000807071656490995
RPAP2	341.774102163221	-1.06291142702934	0.264684910212684	-4.01576132985915	5.92541985893358e-05	0.000812793327591012
PCNX4	1061.35823480301	-1.21240395790937	0.301929354716883	-4.01552197217203	5.93143722099019e-05	0.000813140414792888
S100A13	842.508837225716	1.55194985252477	0.386632691899669	4.01401610634493	5.96942704576044e-05	0.000817867622092172
SASS6	75.1514416910036	-1.92105838036996	0.478630623131395	-4.0136553900409	5.97856130408944e-05	0.000818638115384978
OCIAD2	317.550409277276	1.26807206693576	0.315958079273272	4.01341871001503	5.98456183631612e-05	0.000818978858339528
TMEM101	965.186276276839	1.24875000410204	0.311172387192689	4.01304889347002	5.99394918787269e-05	0.000819782411214096
CRELD2	1447.89361937711	1.59413214363135	0.397260329254275	4.01281483762501	5.99989761912575e-05	0.000820114962370418
PRKRIP1	770.312227922184	1.09418975419738	0.272707624345784	4.01231816243606	6.01253893262065e-05	0.00082136142571635
UNC119	646.497178114872	1.26572458943784	0.315476454107133	4.01210477980082	6.01797766155154e-05	0.000821623074295787
IFT27	650.517697671626	1.22801062049597	0.306100763584457	4.01178555099275	6.02612291211729e-05	0.000822220339369242
RPL12P4	112.996998719567	1.61348502962476	0.402210403774383	4.01154473997601	6.03227420763568e-05	0.000822220339369242
SYNJ1	373.969573203242	-1.61192938770145	0.401825183653086	-4.0115190716695	6.0329302314026e-05	0.000822220339369242
C1GALT1	1012.147395884	-1.47576683893608	0.367927426844702	-4.01102698864302	6.04551982766752e-05	0.000823454888208989
STARD3	1508.21775923378	1.10855385805191	0.276418740899953	4.01041497563704	6.06121245812245e-05	0.000824691202837878
TMEM42	779.471198798237	1.38154334275506	0.344526633619419	4.00997545020331	6.07250612050208e-05	0.000825414435997911
ST3GAL4	955.450715422123	1.26332239058483	0.315049680046945	4.0099148502439	6.07406480626277e-05	0.000825414435997911
ATP6V0E2-AS1	184.503932576952	1.70081321423685	0.42420537260462	4.00940988510791	6.08706770394681e-05	0.000826699660968758
CACHD1	917.779450765571	-1.27412938638752	0.317832241049326	-4.00881100728162	6.10252302560942e-05	0.000828316265623901
TRANK1	881.2085956924	-1.51246629865615	0.377315022979361	-4.00849742666855	6.11063045658461e-05	0.000828934215340875
AAMDC	452.130455568957	1.67254151404398	0.41728173127491	4.00818293418672	6.11877170523501e-05	0.000829073978578489
DNTTIP1	589.205753888924	1.01078854145032	0.252189372492825	4.00805367592988	6.12212078316875e-05	0.000829073978578489
EMC7	2003.43350432487	1.07244690797513	0.267580654493204	4.0079388773689	6.12509666590643e-05	0.000829073978578489
WAPL	1290.84100361431	-1.30681234312527	0.326061797527731	-4.00786707622236	6.12695863791413e-05	0.000829073978578489
S100A16	3116.22652804734	1.20439083134483	0.300513845699242	4.00777151729043	6.12943753621217e-05	0.000829073978578489
MCTP2	516.551087629355	-2.0618409319933	0.514733524997506	-4.00564725603075	6.18478888280709e-05	0.000836075895409731
BLOC1S6	1870.50701230894	-1.06197606682838	0.26515986296119	-4.00504078923822	6.20067806747638e-05	0.000837255611670965
SLC35C2	1421.07890592179	1.03155843069657	0.25756507037049	4.00504008254201	6.20069660515355e-05	0.000837255611670965
TLCD4	342.721486700412	-1.38318093676548	0.345373565179857	-4.00488362809463	6.20480192646895e-05	0.000837325093306305
BX284668.5	148.156697670613	1.60193913460868	0.400199059578308	4.00285581954304	6.25824440905253e-05	0.000844048590946767
RNPC3	486.262406197779	-1.70817777690615	0.42693149072778	-4.00105828219479	6.30598221224051e-05	0.000849014055611664
CMC1	518.76425702095	1.4978886411423	0.374393628085447	4.00083903351164	6.31182840364406e-05	0.000849014055611664
USP37	180.321734652659	-1.81621833266651	0.453973918451832	-4.00071074316402	6.31525160104183e-05	0.000849014055611664
INSYN1	196.9422310056	1.80180155028102	0.450376398509769	4.00065713088635	6.31668266895229e-05	0.000849014055611664
ZFR	2475.12103512064	-1.00549460549811	0.251338235384351	-4.00056363871769	6.31917898181518e-05	0.000849014055611664
TSPAN4	5191.59331632934	1.23243445119159	0.308066959775636	4.00054083076343	6.3197881134342e-05	0.000849014055611664
COL12A1	4248.33721774051	-1.47262080774022	0.368108046276111	-4.00051241106431	6.32054719559951e-05	0.000849014055611664
ZNF793	101.371755635435	-1.59857443816582	0.399650011103909	-3.9999359283145	6.33596353202761e-05	0.000850594896968059
SMAD9	360.980131689146	-1.56440790416242	0.391187930242342	-3.99912109556465	6.35781455998567e-05	0.000853037271141
AC005912.1	3987.93231724394	2.1225835861637	0.530833933156698	3.99858308518708	6.37228123664147e-05	0.000854486636901912
FBL	3817.54831707612	1.31418543176576	0.328730434764204	3.99776014870184	6.39446964796103e-05	0.000856969182303468
RPL3	93786.6651318573	1.23746892836096	0.309629349676907	3.99661378888091	6.42550027387692e-05	0.000860633204402848
ESS2	555.403764820799	1.22745834632143	0.307200517809286	3.99562590282955	6.4523554851171e-05	0.000863695488368413
KDM7A	748.682464965544	-1.17935427258623	0.295170595179912	-3.99550054051755	6.45577098600345e-05	0.000863695488368413
LZTS2	4375.88484544541	1.39679953643349	0.34967266801846	3.99459169728345	6.48058367614941e-05	0.000866517951514496
MRPL20-AS1	439.190507461913	1.29309548076622	0.32377876979784	3.99376241244477	6.50330304418766e-05	0.00086905744233474
SNAPC2	660.557925508072	1.0618643645284	0.265903002550921	3.99342750680317	6.51249958465993e-05	0.000869181799410726
ZNF736	255.656166049639	-1.32768583897561	0.332485862773817	-3.99320990041253	6.51848167230672e-05	0.000869181799410726
LSM6	492.492199713501	1.19273466331242	0.298698988776088	3.9930991001999	6.5215296127641e-05	0.000869181799410726
AL118558.3	86.1326691513514	1.6394852607498	0.41061178537976	3.99278666401039	6.53013150940864e-05	0.000869181799410726
PLCD1	913.231520262192	1.15639809055457	0.289621820144324	3.99278648956185	6.53013631527008e-05	0.000869181799410726
NEK1	441.64315237072	-1.2712236348112	0.318389698933613	-3.99266571459103	6.53346433365808e-05	0.000869181799410726
MIR4458HG	280.328786391766	1.66048572632566	0.415890334592566	3.99260475228975	6.53514479177218e-05	0.000869181799410726
USP48	1235.97794682927	-1.10668948611769	0.277187828326419	-3.99256162436701	6.53633388286e-05	0.000869181799410726
KLHL42	492.474113838888	-1.20135994134952	0.300903487995973	-3.99250919073958	6.53777981974533e-05	0.000869181799410726
ABCC9	1850.67047637303	-1.22450118523208	0.306745079403478	-3.99191793920003	6.55410544574415e-05	0.000870855754355031
LINC02202	418.024444342885	1.3687320970176	0.342927770845185	3.99131307926505	6.57084674696051e-05	0.000872583002803942
NOXA1	305.727335755797	1.50557549209486	0.37732829195513	3.99009436661563	6.60470125035076e-05	0.000876579558662091
RAB5IF	454.278451833367	2.03152333789083	0.509507699359501	3.98722794659363	6.68497913528603e-05	0.000886729399634442
ACADS	6834.21550216808	2.36903265092551	0.594264892340042	3.98649269284098	6.70571919839619e-05	0.000888974792424108
TBRG4	1600.3751299975	1.37455155501754	0.344839143861835	3.98606590778534	6.71778588062959e-05	0.000890068459945462
RABGEF1	147.883009295063	1.80363662281929	0.452571207697727	3.98531013935809	6.73920448040849e-05	0.0008923992576868
GCDH	1671.14254765043	1.81826256644814	0.45626892997153	3.98506768050498	6.74608948338131e-05	0.000892803976520821
NME1	475.725498178227	2.44375211743511	0.613259847088867	3.98485589597224	6.75210888609343e-05	0.000893093744270066
MRPL16	1743.34370365905	1.26823538485053	0.318306414015339	3.98432242961151	6.76729375744588e-05	0.000894594802323585
ZNF436-AS1	402.651834599435	1.89929571724134	0.476894472382022	3.98263311326428	6.8155928233648e-05	0.000899935664337195
RELCH	655.038978325116	-1.23962074998925	0.311272028844874	-3.98243541056182	6.82126659270461e-05	0.000899935664337195
TNFSF15	74.4342381267709	-2.6133148650694	0.656210871364072	-3.98243153094534	6.82137797654322e-05	0.000899935664337195
RCOR1	805.988186177208	-1.14671591863794	0.287948079945762	-3.98237042891182	6.82313244370754e-05	0.000899935664337195
ELF1	1874.59386203671	-1.1048218044738	0.277490181119867	-3.98148071407454	6.84872789620027e-05	0.000902800937317661
RBCK1	3105.41103081766	1.11593595539424	0.280291886690668	3.98133520227719	6.85292263614607e-05	0.000902843519504465
PRDX4	2508.54082641102	1.17723868442254	0.295770966000196	3.98023748017836	6.88464564103434e-05	0.000906510738019648
ZNF37A	483.657337267832	-1.44555668682912	0.363217331458727	-3.97986704275257	6.89538220871748e-05	0.000907412063911303
TRERF1	274.762258871083	-1.39961878084033	0.35171508805088	-3.97941068890926	6.90863071339637e-05	0.000908642750173096
COA6	394.585762513761	1.31321417470479	0.330151018936953	3.97761660385961	6.96094899455628e-05	0.000915007720428737
NFU1	1542.77245316799	1.25531677959811	0.315607266667544	3.97746475501924	6.96539430396153e-05	0.000915076224079318
LPGAT1	1887.56240383374	-1.52563288426341	0.38360865791363	-3.97705539953405	6.97739139265119e-05	0.000916136204308745
NORAD	11194.4490144192	-1.00497646866785	0.25272133023048	-3.97661909958815	6.99019967028737e-05	0.00091730144125735
PTPRE	677.374874430881	-1.64721678560449	0.414262183929298	-3.97626635861511	7.00057119996629e-05	0.000918145780719989
TFDP2	1638.97631042676	-1.17750724215042	0.29627366343756	-3.9743905296482	7.0559706042518e-05	0.000924891391346531
FBXL3	1716.6665605488	-1.25519509415435	0.315869087660045	-3.97378263081336	7.07401266004415e-05	0.000925997499374304
CEP126	441.219713367538	-1.79560994202329	0.451869703074285	-3.97373386577347	7.07546186512699e-05	0.000925997499374304
TSEN54	552.837030160632	1.17862522730586	0.296606126935901	3.9737049247151	7.07632207163691e-05	0.000925997499374304
HNRNPCP2	291.251147655124	1.3847574258524	0.34858323089818	3.97253023986367	7.11132050156042e-05	0.000930055427795219
ACAA1	2418.55740024045	1.55928064138626	0.392563397976676	3.97204795307715	7.12573706195942e-05	0.000931418512039416
PLOD2	4183.45619706232	-1.54426417473007	0.388841805249656	-3.97144585248125	7.14377391147959e-05	0.000933253018721527
ZNF137P	40.8858795772841	-2.21054648309588	0.556696114403913	-3.97083152890844	7.1622214250599e-05	0.000935139089647099
RBM33	1081.6804624951	-1.05458423453216	0.265697044177611	-3.96912294525642	7.21376569402144e-05	0.00094134192623887
AC253536.3	9.66511535391701	-6.02460314326057	1.51818981202659	-3.96828057699748	7.23930706977711e-05	0.000944146541164052
AC073343.1	8.91074817952242	-5.91251370713437	1.49101989977876	-3.96541569164279	7.32681465036455e-05	0.000954491568893022
ATXN1	1079.44692639226	-1.15330143373145	0.290898462507547	-3.96461852630635	7.35134131778312e-05	0.000956792894429589
MTFP1	15.8161205337476	4.64567292271383	1.17182061429221	3.96449154934849	7.35525522496813e-05	0.000956792894429589
TERF1	783.969777317482	-1.08941741929079	0.274797177889336	-3.96444180270844	7.35678914066749e-05	0.000956792894429589
STAG2	3094.08627762445	-1.17249767304659	0.295770704798538	-3.96421164782099	7.36388980380613e-05	0.000957182532524834
LIMCH1	3513.71657627989	-1.29952471275143	0.327861006269511	-3.9636452274022	7.38139243620869e-05	0.000958923065292203
CXCL9	155.856682990197	-1.62919028069306	0.411064109446855	-3.96334840053385	7.39058021697941e-05	0.00095958207171349
ZNF697	433.662128750962	-1.22738743625195	0.309707807721962	-3.96304970572078	7.39983673431956e-05	0.000960249264371719
COPS7A	2403.56028250521	1.11066877609105	0.280287409427945	3.9626067341301	7.41358456223486e-05	0.000961498211383508
LARP6	3085.55114905223	1.55180839454089	0.391679495339337	3.9619342166392	7.43450263624031e-05	0.000963675191631394
AHR	2348.08792386757	-1.39759328649451	0.352782814591922	-3.96162519455818	7.44413320618087e-05	0.00096402358806596
CEP295	150.260377440505	-1.83429106270778	0.46301975830638	-3.96158269663737	7.44545856214586e-05	0.00096402358806596
RABEPK	820.894096369767	1.1032563633568	0.278564744941501	3.96050248062972	7.47922160036367e-05	0.000967514964995435
RPL36AL	4076.90487294292	1.27343295262587	0.321537066535979	3.96045459500198	7.48072165138629e-05	0.000967514964995435
TMEM131L	730.804345661503	-1.41318331751565	0.356954559740043	-3.9590006037318	7.5264046610915e-05	0.000972883759933441
CEP97	202.648985999135	-1.50168012485342	0.379323622874506	-3.95883629254018	7.53158371993879e-05	0.000973013854655139
AC008608.2	48.8188014982836	1.71283415437147	0.432675860558225	3.95870052043492	7.53586577470552e-05	0.000973027984498107
FSIP2	23.7519543032108	-3.71526543600055	0.938628103009382	-3.95818687304253	7.55208630541327e-05	0.000974582736889496
PSMD4	3858.65355585615	1.02963860115269	0.260183597176173	3.95735400819872	7.57845762930359e-05	0.000977444985938775
SMARCB1	1685.43578028624	1.21848593766411	0.308128637308005	3.95447157495496	7.67039899000218e-05	0.000988285568243041
RAB32	841.989209554862	1.03672496046885	0.262166442670764	3.95445332326837	7.67098451271455e-05	0.000988285568243041
DDX17	12852.0799632314	-1.08331827743323	0.273970820037575	-3.95413744166132	7.68112484117772e-05	0.000989045555888588
RPL15P2	31.443700535995	1.89036685697425	0.478145764303456	3.95353676243073	7.70044262676322e-05	0.000990985770493882
SP4	229.084818257304	-1.45317556321268	0.36765797290879	-3.95252019619113	7.73323999184664e-05	0.000994657602701996
MTF1	455.098833498171	-1.28002085704078	0.323996906140289	-3.95071938275405	7.79166389339618e-05	0.00100161968208437
OLFML2B	677.770420106445	-1.36636832825404	0.345970947279028	-3.94937302973032	7.83561607110223e-05	0.00100604050492571
ENC1	637.162010663052	-1.57758690493242	0.399469287438339	-3.94920699673546	7.84105248470149e-05	0.00100604050492571
USP32	986.188577997642	-1.12193332820647	0.284093719510452	-3.94916624746149	7.84238728189996e-05	0.00100604050492571
USF2	5815.85669642892	1.3409299596068	0.339550033366805	3.94913805871502	7.84331076784998e-05	0.00100604050492571
ANK3	238.161757682032	-1.45179398507389	0.367665711998078	-3.94867929670166	7.85835463899063e-05	0.00100702714920066
RPS3AP6	1587.04421483419	1.42546684759707	0.361005516417444	3.94860128937407	7.86091539241301e-05	0.00100702714920066
ADCK2	699.645578694695	1.40510002180764	0.35585588260588	3.94850862522857	7.86395831165315e-05	0.00100702714920066
DDR2	7897.58956111208	-1.62922826515949	0.412643539493443	-3.9482703816459	7.87178690339219e-05	0.00100747639297586
BST2	7567.74224894464	1.20543093116275	0.3054526026705	3.94637636289217	7.93428626144634e-05	0.00101436195904971
PFN1	7808.72679732761	1.32623929627262	0.336089528274437	3.94608931459974	7.94379919731235e-05	0.00101502166291576
GLCE	807.861329996447	-1.25224566104341	0.317545150383398	-3.94352003024285	8.0294281591773e-05	0.00102483982071076
ZNF841	241.82390447241	-1.39491571927519	0.354006216683018	-3.94037068711768	8.13557966934056e-05	0.00103782047215182
XRCC1	566.2259989178	1.21760409430872	0.309021889853678	3.94018719801779	8.14180505283302e-05	0.00103801452675353
FOXRED1	877.084985881252	1.4108318522387	0.358080372800948	3.93998654883821	8.14861779413977e-05	0.00103801452675353
NHLRC2	1245.39003400233	-1.0951246812518	0.277980412095831	-3.93957499737164	8.1626082692486e-05	0.00103899488117144
NAT14	228.998019548405	1.67677520049129	0.425698336669116	3.93888125946473	8.18624292819271e-05	0.00104143480001378
PPP1CA	2317.05036618315	1.06968425481946	0.271593477579123	3.93854912995042	8.19758098814634e-05	0.00104230856631726
FAM89A	3689.01395631578	1.55143626035554	0.393999470412104	3.93766077587061	8.22798013069535e-05	0.00104560364396559
AC114728.1	10.994067439302	3.97246062999443	1.0089439263836	3.9372461899177	8.2422035420024e-05	0.00104659112546291
USP1	1044.08305672125	-1.16473290311615	0.295829771835153	-3.93717270540702	8.24472703578782e-05	0.00104659112546291
PGAM1	6053.66523200884	1.2030936969421	0.305619630398515	3.93657205649164	8.26538100626351e-05	0.0010481003615812
RINL	337.416291131358	1.2125886525345	0.308049639055738	3.93634174106304	8.2733136170103e-05	0.0010481003615812
C9orf24	71.7122608917694	2.6831425475707	0.681634543094551	3.93633593654088	8.27351363147385e-05	0.0010481003615812
AC109462.3	11.6712845660788	-6.29670555560899	1.59964897432171	-3.93630456224244	8.27459481826401e-05	0.0010481003615812
PEX10	809.134438922758	1.61767820561711	0.411037024946981	3.93560216582866	8.29883502345049e-05	0.00104960596398074
MRPS2	932.34379007101	1.35330937522767	0.343864610915244	3.93558782227006	8.299330728503e-05	0.00104960596398074
PODXL2	265.700977953863	1.26350926419244	0.321152966663521	3.9342911177783	8.34425988055407e-05	0.00105405383143388
WDFY3	1428.26201729696	-1.26099852189619	0.320520939189328	-3.93421573356659	8.34687890444445e-05	0.00105405383143388
CDK5RAP2	1023.88158882537	-1.02187212104752	0.259743220096744	-3.93416282691389	8.34871746926704e-05	0.00105405383143388
AFF1	3438.75308635755	-1.34698204410318	0.342437586243211	-3.93351109286967	8.37139736875491e-05	0.00105634532057357
CLSTN3	4120.28018137289	3.02032455685208	0.767937380705819	3.9330349488601	8.38800364965504e-05	0.00105786834562632
TAF1	1253.82946783134	-1.1141846587283	0.283445348804917	-3.93086238114687	8.46417127819383e-05	0.00106689735154704
AC004982.2	27.1533963930514	-2.73765872000834	0.696526167363377	-3.9304463325067	8.4788318144897e-05	0.00106816790427923
AC107027.3	58.9509582940371	-1.8150151706849	0.461816487611438	-3.93016537818376	8.48874552725858e-05	0.00106883940037874
KLHDC9	130.419533280914	2.00784321207508	0.51096044251276	3.92954727023696	8.51059456349085e-05	0.00107024989766338
MRPL46	215.586802699089	1.50090618278113	0.381953993912877	3.92954703105811	8.51060302832157e-05	0.00107024989766338
CBR3	167.703373593939	1.35750624821703	0.34547533646369	3.92938686191773	8.5162733961664e-05	0.00107024989766338
DUS1L	2725.94601116068	1.28930190689737	0.328167803791736	3.92878854049802	8.53748698730093e-05	0.00107208217047318
CASK	838.923072584045	-1.05356558609144	0.268229159403978	-3.92785627197477	8.57064027143264e-05	0.00107566609520742
TRAPPC11	960.577354781026	-1.03009438329686	0.262354951433713	-3.92633864033295	8.62487054311382e-05	0.00108090078457467
OTUD4	1292.15102652798	-1.42335891848939	0.362519143047084	-3.92630001970551	8.62625481407204e-05	0.00108090078457467
NBL1	6488.87203952844	1.34181211617539	0.341813992331083	3.92556228323067	8.65273768483843e-05	0.00108363689620165
SLC25A28	1437.47484507015	1.12625193743282	0.286925143429122	3.9252465781586	8.66409415207773e-05	0.00108447671246538
POLD4	251.937831145312	1.49436063695951	0.380717552946221	3.92511620595177	8.66878797725206e-05	0.00108448211824861
SLC50A1	742.892799184446	1.04339335829638	0.265888367059666	3.9241782926977	8.70262680220429e-05	0.00108813165898446
SNHG7	2626.66689532208	1.49006526468265	0.379774972871496	3.92354781416006	8.7254438406098e-05	0.00109039991918103
GHDC	1075.07055031542	1.03934010714425	0.265014385840466	3.92182523921517	8.7880723959778e-05	0.00109763824425177
CREB5	703.169715488743	-1.9425082632891	0.495365891827326	-3.92136054447249	8.8050401425359e-05	0.00109916879595179
TRADD	1293.79079128204	1.3112307245234	0.334437002018113	3.92071067678207	8.82882116162816e-05	0.00110128258437888
ZNF136	271.390038475384	-1.38580896373624	0.353475099377264	-3.92052782834688	8.8355231803197e-05	0.00110128258437888
ARHGAP28	551.637551087564	-1.51832418809435	0.387277116666973	-3.92051097973855	8.8361409810579e-05	0.00110128258437888
COX10-AS1	216.819028749537	-1.49333755355079	0.380966564710354	-3.91986513222272	8.85985355179199e-05	0.00110364810349486
ANKRD54	575.862421935247	1.04497180939237	0.266703904715219	3.91809715162651	8.92507363043296e-05	0.001111178814672
ANKFY1	1369.66333394393	-1.29401662734846	0.33032379895767	-3.91741870077694	8.95022161008018e-05	0.00111371514261184
USP15	1225.81670470166	-1.18530153190326	0.302590718703731	-3.91717742362018	8.95918109836996e-05	0.00111423543484208
PARL	252.412967876612	1.50663024751407	0.384812337021322	3.91523374530113	9.03166652269192e-05	0.00112265155459836
TRNAU1AP	645.313643068155	1.1735278071261	0.29975418462635	3.91496722085442	9.0416490765114e-05	0.00112329363247293
PRDM2	1088.10703271277	-1.13382793619953	0.289680920743639	-3.91405803768119	9.07578059826515e-05	0.00112693358770471
CEP78	326.477572440511	-1.2783451263576	0.326654994582483	-3.91344123787706	9.09900504474286e-05	0.0011292160651323
BNIP2	2357.46923891337	-1.08578760760506	0.27751697509434	-3.91250880143802	9.13422080041841e-05	0.00113298348321786
NCOA1	1621.46022328577	-1.07051278472287	0.273630377456845	-3.9122585535727	9.14369391496409e-05	0.00113355554706564
KIAA1958	119.654308258428	-1.54320446222722	0.394561264680707	-3.91119098697141	9.18421090148444e-05	0.0011379735069698
Z99289.1	31.3179611923507	-2.7474937816582	0.702503689662543	-3.91100263541391	9.19137691800645e-05	0.00113825660303235
ADGRL2	1862.80047177006	-1.10623930284642	0.282862688519785	-3.91087035421798	9.19641284006632e-05	0.00113827574850056
ABT1	1012.60926059496	1.07823928269229	0.27572198148019	3.9106032711061	9.20658859127315e-05	0.00113841418177289
PRKAG1	2007.63195484898	1.07252247356658	0.274261407328496	3.91058473743617	9.20729511052649e-05	0.00113841418177289
ZNF141	455.626757733588	-1.53559176451283	0.392695637524197	-3.91038661441257	9.21485092892289e-05	0.0011387446147936
AC010531.6	81.568310501974	2.37018505741003	0.60648119005274	3.90809327030228	9.30273950587548e-05	0.0011489967295419
CIAPIN1	959.273125178512	1.18490366429729	0.303266451131009	3.90713730410431	9.33960858792403e-05	0.00115258382454858
NR5A2	303.310429042486	-1.53551945701324	0.393013564309604	-3.90703934025953	9.34339457916831e-05	0.00115258382454858
TIMM44	1388.56945432754	1.50420586613726	0.385007100663534	3.90695616663918	9.34661011287522e-05	0.00115258382454858
FAM199X	1376.56072165028	-1.22566295468217	0.3137400949679	-3.90661880435644	9.35966342688266e-05	0.00115358346433127
CTU2	390.364971173255	1.22974837094505	0.314868568663592	3.90559266097762	9.39947315163281e-05	0.00115775345276888
TLR4	2113.16203629946	-1.32560680992702	0.339457495068886	-3.90507450618527	9.41963592129462e-05	0.00115913715065261
HECTD2	479.957258053918	-1.31403134531016	0.33657721286181	-3.90410073854188	9.45763834205316e-05	0.00116319972836676
ACSL3	1511.36851445598	-1.04232301919668	0.267071339760678	-3.90278874599837	9.50906937338223e-05	0.00116890874390037
RAPGEF6	194.098016737155	-1.46379891457424	0.375199172563618	-3.90139163839984	9.56412727751059e-05	0.00117486010543732
MRPL37	2309.81291354743	1.29151754069524	0.331047588710687	3.90130478136162	9.5675601021719e-05	0.00117486010543732
S1PR4	261.255234691725	2.0053976163851	0.514094909909419	3.90083149576105	9.58628607849592e-05	0.00117654002665498
USP38	678.969655403259	-1.0837285837903	0.277834463160141	-3.90062691094462	9.59439137177076e-05	0.00117675275705942
AL031963.3	25.4188287748479	2.71150732955264	0.695183702655515	3.90041843500505	9.60265748103645e-05	0.00117675275705942
ZNF850	73.191669854065	-2.07078771346046	0.530931670301432	-3.90029043150655	9.60773617475316e-05	0.00117675275705942
LSM3	1987.71050313048	1.32477643549924	0.33966199914513	3.90027862649774	9.60820468048004e-05	0.00117675275705942
CEP120	780.050703702237	-1.21253614745083	0.310911293796953	-3.89994243259204	9.62155627640634e-05	0.00117776940057491
ZNF621	637.497607006052	-1.31685923385802	0.337694607912661	-3.89955659048782	9.63690118949815e-05	0.00117902885014642
CMYA5	257.248885266499	-1.76258954695692	0.452124176280064	-3.89846338556578	9.68050345254052e-05	0.00118374231782796
MGA	791.238959989947	-1.25977739526589	0.323161966993069	-3.89828483527244	9.68764256752386e-05	0.00118399442888935
PKM	9558.82124894093	1.47656077242025	0.378863508743498	3.89734228381422	9.72541179192208e-05	0.0011879878343417
LY6G5B	26.3417315819877	-3.40871862572767	0.875022985536161	-3.89557609579709	9.79655980570727e-05	0.00119605224140988
INTU	527.564920954996	-1.34894925431604	0.346433423778941	-3.89381959627775	9.8678047028028e-05	0.00120349026079842
HLA-DMA	4218.99586640614	1.68632995220228	0.433138048880053	3.89328519293687	9.88957735619768e-05	0.00120551518227482
GRIN3A	22.5850532258457	-3.91792598994963	1.00651697390765	-3.89255828914526	9.9192656683062e-05	0.00120850238306809
YES1P1	18.8817373402451	3.42499932025623	0.879958115263983	3.89222993781784	9.93270381035238e-05	0.00120950767704234
RPS7	24081.2132237031	1.28951369419771	0.331334108981846	3.8918833263507	9.94690791456429e-05	0.00121060514436182
TBC1D8B	239.598620890943	-1.35090839548747	0.347170171443176	-3.89119949410338	9.9749875464691e-05	0.00121281984448627
TMEM30A	3849.42425894319	-1.10058989806236	0.282841697654185	-3.89118686244059	9.97550693307886e-05	0.00121281984448627
SLC8A1	862.794447203917	-1.75552181927641	0.45123273354448	-3.8905019267698	0.000100037082585905	0.00121561476228281
ADAM10	1932.99516018933	-1.27062942486399	0.326641902751008	-3.88997680384125	0.00010025380456155	0.00121761378571395
ZKSCAN8	863.722618138107	-1.17487816474617	0.302040043354474	-3.88980928388801	0.000100323034434847	0.00121782032274138
EMD	2279.30840216154	1.32754678698044	0.341309868712492	3.88956461173622	0.000100424229586186	0.00121841446915727
ACSL4	3144.97703278672	-1.63696743356476	0.420889741200526	-3.88930228827995	0.000100532832256317	0.00121909782391318
SNX21	2024.84835240011	1.40536041565775	0.36136330824451	3.88905122239704	0.000100636878081901	0.00121940143191465
PRLR	49.4392864040084	-2.79244882163124	0.718039683346616	-3.88898954528012	0.000100662453640195	0.00121940143191465
ADGRG2	245.746055403544	-2.26431416859276	0.58227233389917	-3.88875451703131	0.000100759968701023	0.00121994896684277
ARRDC1-AS1	412.161917758982	1.24506313794474	0.320199798543654	3.88839450745312	0.000100909512417972	0.00122112554233248
TMEM80	878.726189381376	1.26211519036177	0.324601043018917	3.88820435887577	0.000100988582411896	0.00122144852347666
BMPR2	3755.07602264314	-1.41426014058467	0.363747017213741	-3.88803226873922	0.000101060193528515	0.00122168100201734
MIS18BP1	660.796760663906	-1.25907754936035	0.323868300690918	-3.88762205709643	0.00010123108646011	0.00122311280060274
C19orf48	774.677968366644	1.52723841026716	0.392951315304809	3.88658429373748	0.000101664634266929	0.00122758287810929
YJU2	599.529325494304	1.34951878207695	0.347236639165009	3.8864527237739	0.000101719725446869	0.00122758287810929
AC115223.1	578.427301973313	1.27340845982696	0.327712696495662	3.88574648905558	0.000102015923043666	0.00123004617862216
AC243919.1	24708.425326144	2.3465126680574	0.603986026889438	3.8850446261846	0.000102311093480224	0.00123250310504003
MARCHF2	3787.12901084357	1.65129308949416	0.425151235922595	3.88401338152242	0.000102746249016281	0.00123693328900911
AL021368.2	132.518530978543	-1.59347812036732	0.410286635088691	-3.88381678584987	0.000102829404733105	0.00123729560834431
CTSD	6243.27039408496	1.49591513646954	0.385185537880246	3.88362227902394	0.000102911739421199	0.00123764768002214
ANKRD13D	1072.64283612785	1.07839824971576	0.277767272497622	3.8823805267591	0.000103438841201431	0.00124270496546944
STEAP2	1268.85472900803	-2.22994094128356	0.574572105485563	-3.88104629513657	0.000104008038038227	0.00124889981411607
DECR1	4800.17813021492	1.92911339972989	0.497137088385434	3.880445544699	0.000104265288274526	0.00125034811040202
IPO8	1311.15308342789	-1.02492213527313	0.264128704933961	-3.88038905324353	0.000104289509615847	0.00125034811040202
SDF2L1	965.721746988851	2.28862418288428	0.589934537819321	3.879454475312	0.000104690991738734	0.00125451656544478
WASF1	310.012399142476	-1.1724782721232	0.302261661674567	-3.87901748977202	0.000104879214891034	0.00125552984161805
RPUSD1	480.491370836815	1.29853024852693	0.334769093471971	3.87888330747488	0.000104937075402615	0.00125552984161805
PPCDC	415.217285296285	1.30141742872341	0.33552615604748	3.87873614401391	0.000105000568134642	0.00125564525555472
BIN1	3495.01116394273	1.34863456900845	0.347737652233724	3.87831044566321	0.000105184437136307	0.00125719932833498
ZC3H7A	1331.76954126529	-1.13778473127433	0.2934187268267	-3.87768273545244	0.000105456114171658	0.00125980078195128
QARS1	5540.14007601797	1.25029391473595	0.322462615440343	3.87732982016721	0.000105609148853575	0.00126098297087379
PARP14	1584.82305436784	-1.34420395709803	0.346825814019409	-3.87573214784642	0.000106304573202157	0.00126863681806607
TCTA	1412.97952060517	1.06406529721513	0.274756905474179	3.87275178899964	0.000107613408175407	0.00128359952186308
RABEP1	1295.11042491196	-1.12929611528816	0.291684076089918	-3.87164129912951	0.0001081049603702	0.00128880346159136
GAS2L3	92.8339552646696	-1.89754395146119	0.490139044507455	-3.87144009995786	0.000108194246448439	0.00128920880579006
PTPN21	1080.50372961811	-1.21064235869987	0.312727914468742	-3.8712321564146	0.00010828659858659	0.00128965025150189
LINC02609	188.190318560152	1.41830573086995	0.366391487436141	3.87101168969475	0.000108384593760947	0.00129015841853574
DDX3X	11229.2066296771	-1.32091611559918	0.341248243409571	-3.87083638116724	0.000108462576299444	0.00129042796771772
APEX1	3803.70138763645	1.08519648108018	0.280364022022886	3.8706695432968	0.000108536839994093	0.00129065301979717
REEP2	357.108717696332	2.44080397536237	0.630615887711927	3.87050821732128	0.000108608695828517	0.00129084922427379
CEBPZ	665.739800552265	-1.55426774000269	0.40164079830347	-3.86979546542064	0.000108926698562125	0.00129396927344381
ARL5B	902.392634555089	-1.81821725578536	0.470060578707286	-3.86804879657349	0.000109709713842649	0.00130260734068062
CDKN2C	5777.27270511662	1.7483172294335	0.452014551640569	3.86783395155764	0.000109806392786178	0.00130309174217857
LIMD1-AS1	8.29692035691173	-5.80246865503096	1.50032340487784	-3.86747859572545	0.000109966477174936	0.00130393219637874
TNFSF12	1693.82138055334	1.11698374322074	0.28881819908755	3.8674285302989	0.000109989048856168	0.00130393219637874
AC053513.2	10.0227574992191	-6.07804109803217	1.57208063705898	-3.86624003550025	0.00011052615942387	0.00130963389817338
ZNF699	114.165870542441	-1.28718130894376	0.33299519932288	-3.86546506244277	0.000110877720893608	0.00131313233799799
DLEU2L	8.5837770237133	-5.85123584541067	1.51386979353471	-3.86508527377954	0.000111050394457156	0.0013145097199728
TRMT2A	927.624223697345	1.1822638764847	0.306012489964466	3.8634497455381	0.000111796901387492	0.00132217283047244
MIER3	583.125611355344	-1.1725939881554	0.303512023522175	-3.86341857086177	0.000111811176366553	0.00132217283047244
AC064836.2	49.5934046749462	1.60582546267856	0.415683124080294	3.86309996642629	0.000111957164919769	0.00132322814433051
UBN2	611.3774116112	-1.46890052030347	0.38039225714333	-3.86154158692562	0.000112673828282562	0.00133102381039568
AC005332.1	8.43102091311871	4.31971571807908	1.11889926863748	3.86068329755845	0.00011307038180049	0.00133503201681297
GNG11	9008.72507079579	1.1809409700632	0.305937978923269	3.86006658676198	0.000113356131710657	0.00133772856040527
AC090498.1	58.3944073024103	1.93057906850512	0.500179544750949	3.85977213335744	0.000113492805367203	0.00133866400018098
CAMK1	414.567524283267	1.63224010631807	0.423031403616193	3.8584372043428	0.00011411437872173	0.00134531506441457
MRPS25	1280.16342726483	1.21619744363104	0.315254365058679	3.85782903721148	0.000114398618531578	0.00134798453033748
ZFPM2	907.293278478455	-1.5443930055443	0.400403993977369	-3.857086914152	0.000114746370087674	0.00135052427537294
AL033519.3	19.443908245524	2.95609114602791	0.76641967456938	3.85701364945885	0.00011478075522127	0.00135052427537294
KIAA0232	1437.80656270731	-1.2142474852682	0.314816692269975	-3.85699842188452	0.000114787903160048	0.00135052427537294
AC040169.1	49.0886054597045	2.10392074886862	0.545506765159132	3.85681880270519	0.000114872249453243	0.00135083509077165
UTP20	593.363616328326	-1.28242358655018	0.332539261208525	-3.85645767627425	0.000115042005581562	0.00135214945975627
TUSC1	1402.33812609305	1.27352202122021	0.330273017175421	3.85596750261858	0.000115272802002044	0.00135417958180638
ZNF605	284.730305759329	-1.35682769049288	0.351941910644821	-3.85526034113678	0.000115606535879743	0.00135741631932514
SGTB	323.948224666169	-1.26111000544821	0.327134017474102	-3.85502557999199	0.000115717529078509	0.00135776951429266
OGFRL1	2384.63869365701	-1.16302622334623	0.30169680167393	-3.85495045652891	0.000115753068073837	0.00135776951429266
AC004556.3	454.872532046798	3.21444060207023	0.834371038952835	3.8525313703415	0.000116902994140146	0.00137056858740777
ZBTB1	1045.21688773171	-1.1040090551099	0.286598762905959	-3.85210684064313	0.000117105904590231	0.00137225758248221
RBMX2	608.116147420614	1.15487781975614	0.299839971569712	3.85164730943029	0.000117325918861757	0.00137414520438841
GPX1	20060.8631603557	1.69093563601195	0.43911178089823	3.85080908681847	0.000117728247284076	0.00137816515984808
GAB1	986.323128981353	-1.52777736838718	0.396810973882438	-3.85013890477688	0.000118050855479054	0.00138124831857304
GRHPR	3768.44889721502	1.36450066219916	0.354417917643148	3.84997652283773	0.000118129147285241	0.00138147120639144
LMTK2	485.305272723533	-1.35292102911505	0.351433460520754	-3.84972172857498	0.000118252094021756	0.00138221582982122
CCNL1	4111.32558311167	-1.95129198630725	0.506929522225421	-3.84923722284131	0.000118486217160293	0.00138425856611266
BOD1L1	1128.10619888106	-1.39034139704834	0.361219567166028	-3.84902016232498	0.000118591246979178	0.00138479183190158
TUT1	424.411465450553	1.43973135397713	0.374105872046733	3.84845965154292	0.000118862869456281	0.00138726889532083
MYOF	1999.24611486683	-1.56132933895212	0.405719521308783	-3.84829730133647	0.00011894165356123	0.0013874939566755
DNAJC27-AS1	99.8397831823667	2.02963223289353	0.527557946108467	3.84722142442385	0.000119464992790406	0.00139290208343974
AP001527.2	33.4416415062709	2.3953841303551	0.622657618026565	3.84703256012023	0.000119557085859515	0.00139327920297752
ZMYM4	1240.00045187996	-1.17564255547929	0.305653665347495	-3.84632245172885	0.000119903944708254	0.00139662341990598
TMEM9	1811.71084691506	1.16433992574014	0.302725332466195	3.8461925741552	0.000119967487132024	0.00139666591733982
RFX7	362.733944730921	-1.20471319961315	0.313340170595746	-3.84474546408352	0.000120677634801438	0.00140423241813111
ZBTB10	839.660118410486	-1.04681176965319	0.272293285249414	-3.84442741103342	0.000120834244973883	0.00140535349553415
EIF4EBP1	2944.69776149815	1.79150729358835	0.466051176885412	3.8440140963936	0.000121038048529129	0.00140702206064345
KMT2E-AS1	153.458840438521	1.87954946636018	0.489070208543457	3.84310766333085	0.000121486141827168	0.00141152732499638
CISD1	696.439950101401	1.50931942177294	0.392788380497624	3.84257655448153	0.000121749420572922	0.00141382656695336
VPS4A	1476.15709990115	1.318831841795	0.343247827904442	3.84221467575362	0.000121929117396938	0.0014145597455618
RNH1	7864.68002679206	1.06288624116385	0.276644855015135	3.84206039583023	0.000122005803626416	0.00141474556676499
PLK5	7.52038024023074	5.81770054960172	1.51537185529287	3.83912406006602	0.000123474032755866	0.0014310591301362
AP4B1-AS1	7.5924741266727	-5.67692590122605	1.47880780854253	-3.83885307369392	0.000123610367864931	0.00143192755501357
PSMA3-AS1	918.361430937778	-1.18245738545731	0.308067947504687	-3.83830059256431	0.000123888764635201	0.00143443997146388
TMEM236	44.5102686587428	-2.6846623466342	0.69947942153196	-3.83808624527424	0.000123996933886544	0.00143497990138974
GABRD	43.5887266786835	1.82849037244155	0.476485897248994	3.83744908925615	0.000124318997272369	0.0014379934014853
CHMP1A	2519.97755983535	1.13992117330491	0.297083001497277	3.83704610347879	0.000124523101489298	0.00143964016045064
SREK1	1533.80911626501	-1.20667991017585	0.314576236145246	-3.83589022795322	0.000125110283043314	0.00144571193770418
HNRNPA3P9	9.09494627975098	-5.93750670684465	1.54874874040963	-3.83374433303767	0.000126207318436171	0.00145766639852059
PCCA-DT	197.566187530866	1.65494583153924	0.431765431060665	3.83297437099987	0.000126603147917509	0.00146151426053881
MPC1	1783.52296661364	1.51693500080886	0.39588092658242	3.83179612593194	0.000127211137502336	0.00146708037359889
[truncated: 2,307 more rows]
