# Supplementary material for: RNA editing landscape of adipose tissue in polycystic ovary syndrome provides insight into the obesity-related immune responses
Source: Front Endocrinol (Lausanne). 2024 Jun 24;15:1379293. doi: 10.3389/fendo.2024.1379293 (PMC11229675; doi:10.3389/fendo.2024.1379293)
Supplement: Supplementary Figure 1 — Mapping of the RNA editing sites and the DNA sequencing data of each individual visualizing by Circos plot. (A) control samples. From left to right is control 1 to 3, respectively. (B) PCOS samples. From left to right and up to down is PCOS 1 to 5, respectively. Pink dots represent the quality score of each SNV from DNA sequencing data. Orange dots represent the RNA editing levels of each RNA editing sites in abdominal adipose tissue. Light green dots represent the RNA editing levels of each RNA editing sites in subcutaneous adipose tissue. [file DataSheet_1.zip › Table S5.xlsx]

## Sheet: PCOS.abd.sub.deg
	baseMean	log2FoldChange	lfcSE	stat	pvalue	padj
JCHAIN	3189.02	4.16218	0.669681	6.21516	5.12725e-10	1.17614e-05
IGHV7-4-1	57.7652	4.15933	0.749483	5.54959	2.86336e-08	0.00030575
ITGBL1	116.188	-3.44053	0.629734	-5.46347	4.66907e-08	0.00030575
SIM1	336.238	-9.61375	1.76727	-5.43988	5.33154e-08	0.00030575
CCN5	2150.65	-2.50382	0.488838	-5.12197	3.02358e-07	0.00138716
IGLC3	1287.9	3.25518	0.642607	5.06558	4.07166e-07	0.00155666
AVP	24.6449	-6.92316	1.38939	-4.98286	6.26516e-07	0.00205309
SDR42E1	99.8369	1.81975	0.377104	4.82559	1.39589e-06	0.00400254
CBLN2	68.9246	3.83499	0.81107	4.72831	2.26394e-06	0.00555289
SATB2-AS1	51.6479	-2.85094	0.606658	-4.69943	2.60892e-06	0.00555289
HBB	23334.2	-2.00008	0.425979	-4.69525	2.66279e-06	0.00555289
AC092490.1	55.515	-1.98319	0.434782	-4.56134	5.08285e-06	0.00935862
PPDPFL	15.9302	-4.24646	0.932796	-4.5524	5.30372e-06	0.00935862
SERPINA5	110.423	-3.34723	0.738107	-4.53488	5.76372e-06	0.00944386
AC103702.2	10.2144	4.59519	1.02338	4.49019	7.11597e-06	0.00998861
HHIP	304.413	2.38387	0.531587	4.48444	7.3105e-06	0.00998861
SIX1	577.444	-2.68591	0.599296	-4.48177	7.40252e-06	0.00998861
DCHS2	13.9534	5.13964	1.16391	4.41583	1.00623e-05	0.0123079
IGLV8-61	93.2076	3.52273	0.799221	4.40771	1.04469e-05	0.0123079
SALRNA1	9.29527	-6.6841	1.51846	-4.40189	1.0731e-05	0.0123079
CHRM2	7.65961	6.37981	1.46145	4.36541	1.26886e-05	0.0138082
LINC01239	72.3472	-2.56344	0.588477	-4.35605	1.3243e-05	0.0138082
RBM11	22.4514	3.2722	0.753248	4.34412	1.39834e-05	0.0139464
OTOGL	50.4371	3.15439	0.736773	4.28135	1.85759e-05	0.0177547
IGKC	10156.3	2.97105	0.697428	4.26	2.04424e-05	0.0187571
CRISPLD1	337.634	2.35812	0.55558	4.24443	2.19148e-05	0.0193348
STK33	65.2394	2.73943	0.648486	4.22434	2.39637e-05	0.0203594
LINC01902	14.3811	4.29056	1.01805	4.21448	2.50356e-05	0.0205104
GPM6A	302.071	3.04051	0.730695	4.16112	3.16693e-05	0.0247386
ANGPTL5	99.3532	-2.31901	0.55846	-4.15251	3.28842e-05	0.0247386
SDC1	84.7418	1.96446	0.474013	4.14431	3.40831e-05	0.0247386
ASIC2	21.5771	4.95301	1.19596	4.14146	3.45105e-05	0.0247386
SCML2P2	5.44923	-5.9178	1.43157	-4.13378	3.56846e-05	0.0248051
NRK	210.195	2.02072	0.489705	4.1264	3.68486e-05	0.0248609
OXT	90.7299	-3.25106	0.794636	-4.09125	4.29046e-05	0.0281197
DKK2	137.844	-3.16919	0.777392	-4.0767	4.56788e-05	0.0291063
HBA2	7009.24	-1.97649	0.485712	-4.06927	4.71616e-05	0.0292389
P2RX6	67.9149	-2.96533	0.729841	-4.06298	4.8451e-05	0.0292478
SPAG17	87.0021	-3.51332	0.867558	-4.04966	5.12918e-05	0.0301688
OSR2	999.885	-1.76889	0.4382	-4.0367	5.42074e-05	0.0310866
BCO2	132.72	2.4106	0.598203	4.02974	5.58384e-05	0.0312409
AC015712.6	26.6012	2.08739	0.519841	4.01545	5.93337e-05	0.0324061
UCP1	20.3325	5.11252	1.2761	4.00636	6.16605e-05	0.0328937
IGHV3-15	64.1865	3.62829	0.909064	3.99124	6.57287e-05	0.0342671
LINC02086	18.7161	3.41075	0.856817	3.98072	6.87071e-05	0.0350238
KCNA4	201.676	2.29529	0.57781	3.9724	7.11535e-05	0.0354824
AC148477.1	6.28808	6.09342	1.53675	3.96513	7.33545e-05	0.0358017
TFPI2	2602.85	2.35722	0.595718	3.95695	7.59135e-05	0.0362631
IGHV3-33	60.3103	3.54262	0.89888	3.94115	8.10927e-05	0.0362631
CXCL14	11350.6	-2.06956	0.525266	-3.94003	8.1473e-05	0.0362631
AL161663.1	7.66708	6.37786	1.61891	3.93961	8.16156e-05	0.0362631
IGHG2	5185.32	2.80734	0.712907	3.93788	8.22042e-05	0.0362631
RPS6KA6	87.8444	1.90587	0.485028	3.9294	8.5158e-05	0.0368573
GATA6	1209.94	2.18631	0.557455	3.92194	8.78394e-05	0.0371005
GSDME	870.405	1.74905	0.446312	3.9189	8.89546e-05	0.0371005
PHKG1	221.488	-1.78995	0.459067	-3.8991	9.65507e-05	0.0395496
